# Supplementary material for: The SoxE factor Sox9 is selectively expressed in indirect pathway striatal projection neurons and regulates synaptogenesis
Source: Fundam Res. 2024 Apr 2;6(2):906–18. doi: 10.1016/j.fmre.2024.02.019 (PMC13069653; doi:10.1016/j.fmre.2024.02.019)
Supplement: Supplementary file 2 [file mmc2.xlsx]

## Sheet: Table.S1_E18MSN_regulons__V2
		Enrichment	Enrichment	Enrichment	Enrichment	Enrichment	Enrichment	Enrichment	Enrichment
		AUC	NES	MotifSimilarityQvalue	OrthologousIdentity	Annotation	Context	TargetGenes	RankAtMax
TF	MotifID
Arnt2	metacluster_198.2	0.0699529	3.18274	4.26e-07	0.970711	motif similar to jaspar__MA1464.1 ('ARNT2'; q-value = 4.26e-07) which is annotated for orthologous gene ENSG00000172379 in H. sapiens (identity = 97%)	frozenset({'activating', 'weight>75.0%', 'mm10_10kbp_up_10kbp_down_full_tx_v10_clust.genes_vs_motifs.rankings'})	[('Ube3a', 0.5170432446923985), ('Zmym2', 0.4251215216057341), ('Slc39a10', 0.9060508944938194), ('Pja2', 0.6849898550333912), ('Raph1', 0.8475992928381966), ('Zfyve9', 0.4314108278666558), ('Rad21', 0.4879347422026948), ('Ppm1a', 0.3919284048650464), ('Rims2', 0.8496556628022582), ('Myo9a', 1.1931651466784563), ('Cdk13', 0.5028463452132802), ('Map3k2', 0.6691609993365626), ('Zhx1', 1.20779213158…	3442
Bach1	tfdimers__MD00368	0.0828256	3.2084	3.64e-06	0.805707	motif similar to tfdimers__MD00162 ('M01721_forward_3_M00983_forward dimer: PUR1 / MAF'; q-value = 3.64e-06) which is annotated for orthologous gene ENSG00000156273 in H. sapiens (identity = 80%)	frozenset({'activating', 'weight>75.0%', 'mm10_10kbp_up_10kbp_down_full_tx_v10_clust.genes_vs_motifs.rankings'})	[('Usp6nl', 0.5713086090205792), ('Rb1cc1', 1.0356221556081429), ('Foxj3', 0.4779558449640296), ('Stag2', 1.173912426114882), ('Rc3h1', 2.35266948635734), ('Mtmr3', 1.680967097425574), ('Rab5a', 0.4330493970174973), ('N4bp2', 0.7313310298844586), ('Tet2', 0.4158470246371679), ('C77370', 0.8125396709533946), ('Ccdc88a', 0.8774269799497727), ('Zfp704', 0.7748517103812198), ('Scmh1', 0.5149585504533…	4677
Bach2	tfdimers__MD00569	0.0700786	3.12124	6.26e-06	0.900119	motif similar to tfdimers__MD00162 ('M01721_forward_3_M00983_forward dimer: PUR1 / MAF'; q-value = 6.26e-06) which is annotated for orthologous gene ENSG00000112182 in H. sapiens (identity = 90%)	frozenset({'activating', 'weight>75.0%', 'mm10_10kbp_up_10kbp_down_full_tx_v10_clust.genes_vs_motifs.rankings'})	[('Fndc3b', 0.6334208493078421), ('Fryl', 0.6020116258905506), ('Fcho2', 0.5937470842984718), ('Foxj3', 2.7298496394809657), ('Aftph', 0.4048178831143678), ('Zfp804a', 0.6335545642944278), ('Nrip1', 1.4003394891097078), ('Rad21', 0.4225603661654061), ('Atp2b1', 0.4305785719149576), ('Gigyf2', 0.5890079473411707), ('Pum2', 0.4146532904694456), ('Rev3l', 0.5741211689400347), ('Bmpr1a', 0.3999397057…	4799
Bcl11a	metacluster_155.23	0.0740897	3.86439	7.46e-08	0.99521	gene is orthologous to ENSG00000119866 in H. sapiens (identity = 99%) which is annotated for similar motif cisbp__M00983 ('BCL11A[gene ID: ENSG00000119866 species: Homo sapiens TF status: direct TF family: C2H2 ZF DBDs: zf-C2H2]'; q-value = 7.46e-08)	frozenset({'activating', 'weight>75.0%', 'mm10_10kbp_up_10kbp_down_full_tx_v10_clust.genes_vs_motifs.rankings'})	[('Nipbl', 8.381794869062931), ('Usp9x', 4.863836509810364), ('Setd5', 3.1048242657478937), ('Cul1', 0.9591822532567136), ('Atp2b1', 1.626879144760972), ('Kmt2e', 3.506715873727175), ('Zfx', 2.7953170717330256), ('Ube3a', 5.341046799639321), ('Azin1', 1.119005855086089), ('Kansl1', 1.5683678808167307), ('Rdx', 1.438707401236676), ('Pafah1b1', 4.685712960959295), ('Kansl1l', 4.10865181698402), ('T…
8640475500696)	('Ttc28'	1.824311211330432)	('Crim1'	8.884809470046827)	('Fgfr1op2'	0.6909720933631409)	('Etnk1'	1.302736238756154)	('Klf5'	0.6262686589909555)	('Ints3'	0.4927167380664846)	('Slc38a1'	0.8404111739594547)	('Ddhd1'	1.0921661444019228)	('Arf3'	0.4010856073695688)	('Agpat5'	1.7118687412668712)	('Fra10ac1'	3.0985955630401025)	('Inip'	0.9014613011263958)	('Tmtc2'	1.5889762881206333)	('Uhrf1bp1l'	9.831507756291698)	('Ulk1'	2.784008603629296)	('Zfp292'	4.161469047731356)	('Abca3'	0.4092349121716648)	('Clint1'	0.8972471110902057)	('Reps1'	1.1339629192120129)	('Eif3j1'	0.4548470279644656)	('Rb1'	1.1306901895487873)	('Cnot3'	1.585577898851494)	('Skap2'	1.718537442814213)	('Nova1'	0.4047598935911318)	('Dmxl2'
Bcl11b	metacluster_155.23	0.0633736	3.74602	0	0.94457	gene is orthologous to ENSG00000127152 in H. sapiens (identity = 94%) which is directly annotated for motif	frozenset({'activating', 'weight>75.0%', 'mm10_10kbp_up_10kbp_down_full_tx_v10_clust.genes_vs_motifs.rankings'})	[('Nipbl', 11.099506293977326), ('Usp9x', 27.965094315225645), ('Setd5', 4.476583194221274), ('Fut8', 0.4910971776159001), ('Cul1', 5.595119982431155), ('Stag2', 2.481578753115773), ('Tab2', 8.469767138341131), ('Kmt2e', 12.704059846792918), ('Zfx', 9.548129591519514), ('Ube3a', 0.8330035517358889), ('Azin1', 2.8895990695293103), ('Kansl1', 1.1680242882120548), ('Rdx', 4.986805066340697), ('Pafah…
	21.42677250892497)	('Trp53inp1'	2.4228020406718604)	('Phf20'	12.113530416307697)	('Thoc7'	0.5680836805244365)	('Fgd1'	5.169056252133123)	('Sar1a'	5.549028682406006)	('Stox2'	29.991221130448334)	('Copb1'	5.247573465780865)	('Stk26'	1.9947701120820824)	('Lyrm1'	0.8115674134739955)	('Ap3m1'	0.666037854894925)	('Ubr5'	12.743250425260689)	('Trim36'	4.779587471427336)	('Sptlc2'	2.534048045623034)	('Pgm2l1'	0.9731058616518596)	('Eif2s1'	5.164567587183353)	('Rprm'	4.795574932828043)	('Elovl6'	2.633223664900548)	('Kdm3b'	14.176542165539557)	('Birc2'	1.0542379028676967)	('Vcp'	11.459083413031252)	('Rgs2'	3.735046124127824)	('Rala'	2.686404767091571)	('Stradb'	3.958923579875465)	('Snap25'	3.204430416452844)
Bcl6	tfdimers__MD00051	0.104499	3.08932	3.95e-06	1	gene is annotated for similar motif c2h2_zfs__M5280 ('ENSMUSG00000022508'; q-value = 3.95e-06)	frozenset({'activating', 'weight>75.0%', 'mm10_10kbp_up_10kbp_down_full_tx_v10_clust.genes_vs_motifs.rankings'})	[('Hap1', 0.5596616434422971), ('Bcl6', 1.0), ('Bcl9', 0.4216092980773719), ('Ddr1', 0.5774904590899665), ('Prr13', 0.6835693267539619), ('Fstl5', 0.5531642693998879)]	624
Bcl6	metacluster_29.2	0.103563	3.04949	0	0.947592	motif is annotated for orthologous gene ENSG00000113916 in H. sapiens (identity = 94%)	frozenset({'activating', 'weight>75.0%', 'mm10_10kbp_up_10kbp_down_full_tx_v10_clust.genes_vs_motifs.rankings'})	[('Cxxc5', 0.4951087090318953), ('Bcl6', 1.0), ('Tldc1', 0.6303551173486619), ('Stx7', 0.895721399184703), ('Nfatc2', 0.7837534249061091), ('Rftn2', 1.5772777701386185), ('Zfp608', 0.6524483876845518), ('Ddr1', 0.5774904590899665), ('Ube2ql1', 0.4538611767500993), ('Tgfa', 1.0856902993843278)]	1724
Bclaf1	taipale_tf_pairs__E2F1_ELK1_SGCGCNNNNNNNNNNCGGAAGN_CAP_repr	0.0831659	3.27365	7.2e-06	0.961957	motif similar to transfac_pro__M04704 ('V$BCLAF1_01: BCLAF1'; q-value = 7.2e-06) which is annotated for orthologous gene ENSG00000029363 in H. sapiens (identity = 96%)	frozenset({'activating', 'weight>75.0%', 'mm10_10kbp_up_10kbp_down_full_tx_v10_clust.genes_vs_motifs.rankings'})	[('Nipbl', 0.8906923278570531), ('Usp9x', 1.86342267545741), ('Setd5', 4.233543928141244), ('Fut8', 0.4480762011911344), ('Stag2', 2.8563752651387557), ('Kmt2e', 0.650687989736265), ('Azin1', 0.426638951281933), ('Kansl1', 0.473168352584837), ('Rdx', 0.5079293171949091), ('Pafah1b1', 1.9409537333483888), ('Shoc2', 0.7904918913007932), ('Foxj3', 4.988079999135678), ('Zcchc11', 1.337005417821105), …
)	('Vps4a'	2.125811573860557)	('Tbc1d19'	1.4684912614451302)	('Serinc1'	0.6746022024360503)	('Plekha5'	2.505744688471924)	('Zdhhc20'	0.4798299747447516)	('Mocs2'	0.4317241041501167)	('Perp'	0.6073456773045178)	('Dars'	1.9717132596428653)	('Rhebl1'	0.9092480249858342)	('Fchsd2'	1.8833292940175268)	('Uqcrfs1'	0.5839142444969454)	('Mad2l1'	2.5889535785233093)	('Frrs1l'	0.470699581059581)	('Mbtps2'	2.042759821131022)	('Caap1'	0.7267456167016545)	('Npr2'	0.503749302864175)	('Cacnb4'	5.404679430046337)	('Rnf6'	0.5591028602937427)	('Tmx4'	4.374545511420969)	('Srf'	1.0074656552572403)	('Efcab14'	0.763186506575438)	('Ptprf'	0.4353755869479297)	('Cog3'	0.8486257706582239)	('Sept11'	1.5772444630462918)	('Klhl20'
Bclaf1	taipale_tf_pairs__E2F1_ELK1_SGCGCNNNNNNNNNNNCGGAAGN_CAP_repr	0.0813303	3.14458	4.11e-06	0.961957	motif similar to transfac_pro__M04704 ('V$BCLAF1_01: BCLAF1'; q-value = 4.11e-06) which is annotated for orthologous gene ENSG00000029363 in H. sapiens (identity = 96%)	frozenset({'activating', 'weight>75.0%', 'mm10_10kbp_up_10kbp_down_full_tx_v10_clust.genes_vs_motifs.rankings'})	[('Usp9x', 1.86342267545741), ('Rdx', 0.5079293171949091), ('Setd5', 4.233543928141244), ('Zfand5', 2.5744107148512128), ('Rb1cc1', 4.20681055297023), ('Zmym2', 0.8403759957846676), ('Fut8', 0.4480762011911344), ('Slc39a10', 0.954630468573033), ('Foxj3', 4.988079999135678), ('Kansl1', 0.473168352584837), ('Cpsf6', 0.5258681213541717), ('Zmym5', 0.4484048061279984), ('Pja2', 1.857178273447474), ('…
329523264)	('Mapk10'	1.2908038696557946)	('Tspan2'	1.3703999414208237)	('Mrps6'	1.0534939330596065)	('Pip4k2a'	0.4011658878473707)	('Ubr1'	3.626997672420078)	('Gramd1a'	0.8468077716281794)	('Ylpm1'	2.5771641307638)	('Pnrc2'	0.5629040423207821)	('Kdm5c'	0.6990988101382976)	('Lsm14b'	1.253692550280192)	('Parn'	1.1081820028320093)	('Zc3h7b'	0.5849049593790884)	('Kcnq1ot1'	2.5356109435975127)	('Ap3m2'	0.5578273998559939)	('Ankle2'	1.9326502494428328)	('Sh3kbp1'	0.640325803463388)	('Flywch2'	0.457506647719709)	('BC025920'	2.426300221041453)	('Ppfia1'	0.4618076550894466)	('Tmem5'	0.4489522250004634)	('Cbwd1'	0.4009436585911777)	('Ubr3'	1.6042534705389666)	('Pex7'	0.509594622974734)]"	4847
Cebpb	tfdimers__MD00415	0.107091	3.18454	8.66e-07	0.820946	gene is orthologous to ENSG00000172216 in H. sapiens (identity = 82%) which is annotated for similar motif tfdimers__MD00298 ('M00912_reverse_6_M00293_forward dimer: C/EBP / Freac-7'; q-value = 8.66e-07)	frozenset({'activating', 'weight>75.0%', 'mm10_10kbp_up_10kbp_down_full_tx_v10_clust.genes_vs_motifs.rankings'})	[('Cry1', 1.0257156632468134), ('Unc5d', 0.6342006793353001), ('Higd1b', 1.0019288009272087), ('Dennd5b', 3.283736436381642), ('Camk2b', 0.6280183877971534), ('Ntrk2', 0.4830539936867946)]	971
Cebpb	tfdimers__MD00502	0.131439	4.20868	3.77e-07	0.820946	gene is orthologous to ENSG00000172216 in H. sapiens (identity = 82%) which is annotated for similar motif tfdimers__MD00338 ('M01284_reverse_9_M00912_forward dimer: SOX9 / C/EBP'; q-value = 3.77e-07)	frozenset({'activating', 'weight>75.0%', 'mm10_10kbp_up_10kbp_down_full_tx_v10_clust.genes_vs_motifs.rankings'})	[('Mfhas1', 0.8025054125499351), ('2810474O19Rik', 0.6486215340066386), ('Foxd1', 1.0655633339556272), ('Unc5d', 0.6342006793353001), ('Dnajc3', 0.4534327250510398), ('Flnc', 0.6057307414845887), ('Trem2', 1.115619580080753), ('Nrp2', 4.741427654258263), ('Ccdc166', 0.6009425139016793), ('Erich4', 1.4955036774785528), ('Des', 1.1484894333110518)]	2335
Clock	taipale_tf_pairs__TFAP2C_HES7_NNCRCGYGNNNNNNNSCCNNNGGS_CAP_repr	0.0885325	3.54515	9.12e-06	0.960993	motif similar to taipale_tf_pairs__CLOCK_FIGLA_NCASSTGKNNNNNNNNCACGTGN_CAP_repr ('CLOCK [bHLH] - FIGLA [bHLH]'; q-value = 9.12e-06) which is annotated for orthologous gene ENSG00000134852 in H. sapiens (identity = 96%)	frozenset({'activating', 'weight>75.0%', 'mm10_10kbp_up_10kbp_down_full_tx_v10_clust.genes_vs_motifs.rankings'})	[('Nipbl', 1.0550121071751413), ('Atp2b1', 0.538180457509766), ('Ube3a', 2.1297705588389584), ('Rfx3', 3.445148827122217), ('Clock', 1.0), ('N4bp2', 1.2190827896864485), ('Aff4', 0.5394162122840941), ('Sptb', 1.3122743351998611), ('Lingo2', 0.5430208165989588), ('Lrrc7', 0.9985779584867072), ('Slitrk4', 0.4414186453921006), ('Cdkl5', 0.8348894909955291), ('Kif1b', 1.4859012025769036), ('Bmpr1a', …	4976
Cnot3	transfac_pro__M01253	0.0759821	3.25162	0	1	gene is directly annotated	frozenset({'activating', 'weight>75.0%', 'mm10_10kbp_up_10kbp_down_full_tx_v10_clust.genes_vs_motifs.rankings'})	[('Dapk1', 0.91086399251229), ('Zfp384', 0.6454726999846654), ('Usp9x', 0.7423104437882629), ('Phf21a', 2.0391779034743904), ('Zcchc11', 0.4919273471837825), ('Fbxl19', 0.4414634329040449), ('Zfx', 0.3927268928944289), ('Plrg1', 0.8428773725089853), ('Ctdspl2', 0.8891894696847483), ('Ino80d', 0.4515888870941465), ('Cnot6', 0.9072670038534232), ('Tob1', 3.448444458530535), ('Mbtd1', 1.336004325575…	329
Crem	metacluster_111.3	0.0902757	3.68353	0	1	gene is directly annotated	frozenset({'activating', 'weight>75.0%', 'mm10_10kbp_up_10kbp_down_full_tx_v10_clust.genes_vs_motifs.rankings'})	[('Fmo5', 0.4899554246059987), ('Gm266', 1.4224911871982786), ('Dusp8', 1.5313155630285786), ('Dusp4', 0.4104623467661631), ('Lrp1', 0.4148408969140287), ('Mfap3l', 2.3900884248438405), ('Mgst3', 1.776747379522544), ('Insm1', 0.4044764048308987), ('Rxrg', 0.4370119523302349), ('Kcnj4', 0.4981704895151108), ('Adcy9', 0.7890544505290511), ('Dock9', 0.9900603702842624), ('Dapp1', 0.4718314729998516)…	1063
Ctcf	tfdimers__MD00364	0.0656816	3.04539	9.89e-07	0.97962	gene is orthologous to ENSG00000102974 in H. sapiens (identity = 97%) which is annotated for similar motif jaspar__MA1929.1 ('CTCF'; q-value = 9.89e-07)	frozenset({'activating', 'weight>75.0%', 'mm10_10kbp_up_10kbp_down_full_tx_v10_clust.genes_vs_motifs.rankings'})	[('Zfx', 1.1787065087047244), ('Rdx', 0.4661840653052813), ('Zcchc11', 1.6331687139956426), ('Slc39a10', 0.8778390119842076), ('Ezh2', 0.9512318069872228), ('Stag1', 1.4079911156272389), ('Rfx3', 0.4066751893053876), ('Ctcf', 1.0), ('Ube2d3', 0.4632917029719943), ('Bclaf1', 0.4224913665489812), ('Cdk17', 0.8081741683274122), ('Tsc22d2', 1.0626401899207822), ('Rab14', 1.0701373931707217), ('Nrip1'…	4987
Cxxc1	metacluster_129.1	0.0608721	3.10333	0	0.967988	motif is annotated for orthologous gene ENSG00000154832 in H. sapiens (identity = 96%)	frozenset({'activating', 'weight>75.0%', 'mm10_10kbp_up_10kbp_down_full_tx_v10_clust.genes_vs_motifs.rankings'})	[('Dym', 7.76134401018688), ('Zdhhc4', 0.4774378128089869), ('Csnk1g3', 0.5568374777818077), ('Metap1', 1.3231951657924532), ('Cap1', 0.5471235831038325), ('Tspan31', 0.568144912890156), ('Cdkn2aip', 0.3905546833289661), ('Dach1', 0.5133285889192802), ('Zfp617', 1.117873498159143), ('N6amt1', 1.029955134454034), ('Ccdc9', 1.1616714042679468), ('Ap1g1', 0.7980700811291019), ('Tax1bp1', 1.000823503…	4766
Dbp	tfdimers__MD00350	0.0757209	3.04206	6.93e-08	0.926154	motif similar to tfdimers__MD00153 ('M01712_forward_9_M01872_forward dimer: CRX / DBP'; q-value = 6.93e-08) which is annotated for orthologous gene ENSG00000105516 in H. sapiens (identity = 92%)	frozenset({'activating', 'weight>75.0%', 'mm10_10kbp_up_10kbp_down_full_tx_v10_clust.genes_vs_motifs.rankings'})	[('Rap1gap2', 0.4266028350022705), ('Gm20754', 0.7205436135786405), ('Klf5', 2.477609027779771), ('Kcnk10', 0.5838051927219465), ('Itgb4', 0.8033951164492885), ('Dpp3', 0.5216579671181107), ('Gm15350', 0.9789256893899816), ('Kcns2', 0.6212019855874704), ('Nxph2', 0.6733269877498027)]	934
Dnmt1	metacluster_115.1	0.0741182	3.29278	3.32e-06	0.780864	gene is orthologous to ENSG00000130816 in H. sapiens (identity = 78%) which is annotated for similar motif cisbp__M01913 ('DNMT1[gene ID: ENSG00000130816 species: Homo sapiens TF status: direct TF family: CxxC DBDs: zf-CXXC]; Dnmt1[gene ID: ENSMUSG00000004099 species: Mus musculus TF status: inferred TF family: CxxC DBDs: zf-CXXC]'; q-value = 3.32e-06)	frozenset({'activating', 'weight>75.0%', 'mm10_10kbp_up_10kbp_down_full_tx_v10_clust.genes_vs_motifs.rankings'})	[('Kansl1', 1.7151529964176826), ('Cul1', 0.6556481603037893), ('Myo9a', 2.645215156560834), ('Sept7', 0.5291456223943771), ('Mbnl1', 0.6563062307716916), ('Rad21', 1.088357596300866), ('Rev3l', 0.9601684303723572), ('Zcchc6', 0.5826423219722193), ('Slf1', 1.9237581948789089), ('Herpud2', 0.6417404085544859), ('Dopey1', 1.6727126702326365), ('Sh3rf1', 0.5738105248283143), ('Creb1', 0.407226569116…	4838
E2f1	tfdimers__MD00370	0.0593688	3.3433	3.38e-06	0.85814	gene is orthologous to ENSG00000101412 in H. sapiens (identity = 85%) which is annotated for similar motif tfdimers__MD00420 ('M00377_forward_8_M01250_reverse dimer: Pax-4 / E2F1'; q-value = 3.38e-06)	frozenset({'activating', 'weight>75.0%', 'mm10_10kbp_up_10kbp_down_full_tx_v10_clust.genes_vs_motifs.rankings'})	[('Mcm6', 0.8883063728177276), ('Rad21', 1.4573271833107504), ('Kif18b', 0.5042436769626639), ('Mad2l1', 1.5818346270214971), ('Zfp36l1', 0.868966596480626), ('Faf1', 0.4460331149924081), ('Asf1b', 0.5830660906281155), ('Dsn1', 0.7624794612492192), ('Zeb2', 0.4547543706703437), ('Ifrd1', 0.4873642190151536), ('Cenpl', 1.8063950013412935), ('Kif11', 0.5689806490837621), ('Cdk1', 1.827557797578921)…	3703
E2f1	transfac_public__M00024	0.0634584	3.74603	0	1	gene is directly annotated	frozenset({'activating', 'weight>75.0%', 'mm10_10kbp_up_10kbp_down_full_tx_v10_clust.genes_vs_motifs.rankings'})	[('Cdca3', 2.09029134932062), ('Nde1', 0.7167675162323901), ('Cks1b', 1.2969883449992017), ('Ripply3', 0.6706224826992238), ('Hist1h2an', 0.8215001953319321), ('Nuak2', 0.4194545767462987), ('Cdca2', 2.1691401899194487), ('Cenpf', 0.6668206985397226), ('Aurkb', 3.763724269904359), ('Pcbp3', 0.4048379183460416), ('Ccnb2', 1.4348719322589143), ('Kif18b', 0.5042436769626639), ('Ifrd1', 0.48736421901…	1717
E2f3	transfac_pro__M12598	0.0802653	3.14822	0	0.958425	gene is orthologous to ENSG00000112242 in H. sapiens (identity = 95%) which is directly annotated for motif	frozenset({'activating', 'weight>75.0%', 'mm10_10kbp_up_10kbp_down_full_tx_v10_clust.genes_vs_motifs.rankings'})	[('4430402I18Rik', 3.3477574364135987), ('Smarca1', 1.9243186924115936), ('Eea1', 0.6187783985999394), ('Gpc6', 0.4014291263272525), ('Slc25a46', 0.5483126554325283), ('Yes1', 1.8108017431059105), ('Dnm1l', 0.4934013602970376), ('Jakmip3', 0.6917265739452052), ('Mdn1', 3.1063087620571177), ('Dact1', 0.7853043327371302), ('Gnai1', 0.6647708319492928)]	935
Egr1	metacluster_3.7	0.0755693	3.15347	6.49e-06	0.913444	motif similar to transfac_pro__M07208 ('V$EGR1_16: EGR1'; q-value = 6.49e-06) which is annotated for orthologous gene ENSG00000120738 in H. sapiens (identity = 91%)	frozenset({'activating', 'weight>75.0%', 'mm10_10kbp_up_10kbp_down_full_tx_v10_clust.genes_vs_motifs.rankings'})	[('Ncoa2', 3.7965755004804858), ('Kansl1', 0.536549402609995), ('Stag2', 3.7528823145791543), ('Myo9a', 0.5819115031576), ('Fcho2', 1.734559481751108), ('Mbnl1', 1.7664257591895771), ('Foxj3', 2.430559942646666), ('Aftph', 1.383368937205691), ('Raph1', 0.5564171675822952), ('Dtna', 0.4837487281106383), ('Tmem74b', 4.948186155361123), ('Gphn', 0.4665679708102733), ('Ube2g1', 1.008214540067572), ('…	4744
Egr1	metacluster_3.5	0.0749706	3.10402	5.65e-06	0.930582	gene is orthologous to ENSG00000120738 in H. sapiens (identity = 93%) which is annotated for similar motif cisbp__M07927 ('EGR1[gene ID: ENSG00000120738 species: Homo sapiens TF status: direct TF family: C2H2 ZF DBDs: zf-C2H2]; Egr4[gene ID: ENSMUSG00000071341 species: Mus musculus TF status: inferred TF family: C2H2 ZF DBDs: zf-C2H2]'; q-value = 5.65e-06)	frozenset({'activating', 'weight>75.0%', 'mm10_10kbp_up_10kbp_down_full_tx_v10_clust.genes_vs_motifs.rankings'})	[('Nipbl', 4.010725815516547), ('Stag2', 3.7528823145791543), ('Atp2b1', 0.5738387623700129), ('Kansl1', 0.536549402609995), ('Foxj3', 2.430559942646666), ('Fbxw7', 1.4588819629211327), ('Raph1', 0.5564171675822952), ('Yes1', 0.5369895411381669), ('Slc39a10', 0.5504325274767587), ('Rb1cc1', 0.4616147381489011), ('Ezh2', 0.5290608872194728), ('Nr3c1', 0.5403292191489291), ('Cep83', 0.5314654528007…	4967
Egr1	metacluster_3.11	0.0737885	3.0064	2.76e-06	0.913444	motif similar to cisbp__M07927 ('EGR1[gene ID: ENSG00000120738 species: Homo sapiens TF status: direct TF family: C2H2 ZF DBDs: zf-C2H2]; Egr4[gene ID: ENSMUSG00000071341 species: Mus musculus TF status: inferred TF family: C2H2 ZF DBDs: zf-C2H2]'; q-value = 2.76e-06) which is annotated for orthologous gene ENSG00000120738 in H. sapiens (identity = 91%)	frozenset({'activating', 'weight>75.0%', 'mm10_10kbp_up_10kbp_down_full_tx_v10_clust.genes_vs_motifs.rankings'})	[('Yes1', 0.5369895411381669), ('Zfp804a', 0.5204337549085563), ('Dtna', 0.4837487281106383), ('Usp6nl', 0.4650793290904074), ('Fer', 0.5175295794503548), ('Mbnl1', 1.7664257591895771), ('Raph1', 0.5564171675822952), ('Slc39a10', 0.5504325274767587), ('Atp2b1', 0.5738387623700129), ('Ezh2', 0.5290608872194728), ('Ppp3cb', 0.5111676891109903), ('Foxj3', 2.430559942646666), ('Fzd3', 0.5693976347078…	4379
Egr1	metacluster_151.1	0.0780516	3.35847	1.86e-06	0.913444	motif similar to cisbp__M07929 ('EGR1[gene ID: ENSG00000120738 species: Homo sapiens TF status: direct TF family: C2H2 ZF DBDs: zf-C2H2]; Egr4[gene ID: ENSMUSG00000071341 species: Mus musculus TF status: inferred TF family: C2H2 ZF DBDs: zf-C2H2]'; q-value = 1.86e-06) which is annotated for orthologous gene ENSG00000120738 in H. sapiens (identity = 91%)	frozenset({'activating', 'weight>75.0%', 'mm10_10kbp_up_10kbp_down_full_tx_v10_clust.genes_vs_motifs.rankings'})	[('Usp6nl', 0.4650793290904074), ('Rb1cc1', 0.4616147381489011), ('Slc39a10', 0.5504325274767587), ('Foxj3', 2.430559942646666), ('Kansl1', 0.536549402609995), ('Cpsf6', 3.6034267084184752), ('Zmym5', 0.4388743521085022), ('Bclaf1', 2.763972627868407), ('Stag2', 3.7528823145791543), ('Raph1', 0.5564171675822952), ('Rc3h1', 2.313976732884122), ('Rad21', 0.5088315514978976), ('Nipbl', 4.01072581551…	4909
Egr1	metacluster_3.2	0.0745044	3.06552	4.88e-07	0.930582	gene is orthologous to ENSG00000120738 in H. sapiens (identity = 93%) which is annotated for similar motif transfac_pro__M09603 ('V$EGR1_19: Egr-1'; q-value = 4.88e-07)	frozenset({'activating', 'weight>75.0%', 'mm10_10kbp_up_10kbp_down_full_tx_v10_clust.genes_vs_motifs.rankings'})	[('Atp2b1', 0.5738387623700129), ('Nipbl', 4.010725815516547), ('Slc39a10', 0.5504325274767587), ('Rb1cc1', 0.4616147381489011), ('Yes1', 0.5369895411381669), ('Raph1', 0.5564171675822952), ('Zfp804a', 0.5204337549085563), ('Kansl1', 0.536549402609995), ('Stag2', 3.7528823145791543), ('Dtna', 0.4837487281106383), ('Fbxw7', 1.4588819629211327), ('Foxj3', 2.430559942646666), ('Cpsf6', 3.60342670841…	4973
Egr1	tfdimers__MD00569	0.0765839	3.23726	2.28e-07	0.930582	gene is orthologous to ENSG00000120738 in H. sapiens (identity = 93%) which is annotated for similar motif transfac_pro__M09603 ('V$EGR1_19: Egr-1'; q-value = 2.28e-07)	frozenset({'activating', 'weight>75.0%', 'mm10_10kbp_up_10kbp_down_full_tx_v10_clust.genes_vs_motifs.rankings'})	[('Dtna', 0.4837487281106383), ('Stag2', 3.7528823145791543), ('Atp2b1', 0.5738387623700129), ('Myo9a', 0.5819115031576), ('Tanc2', 0.4363118189995133), ('Fer', 0.5175295794503548), ('Akt3', 1.8979999301086337), ('Slc39a10', 0.5504325274767587), ('Zfp804a', 0.5204337549085563), ('Yes1', 0.5369895411381669), ('Ube2g1', 1.008214540067572), ('Nipbl', 4.010725815516547), ('Ppp3cb', 0.5111676891109903…	4907
Egr1	metacluster_3.14	0.0791222	3.44688	4.14e-08	1	gene is annotated for similar motif hocomoco__EGR1_MOUSE.H11MO.0.A ('EGR1_MOUSE'; q-value = 4.14e-08)	frozenset({'activating', 'weight>75.0%', 'mm10_10kbp_up_10kbp_down_full_tx_v10_clust.genes_vs_motifs.rankings'})	[('Nr3c1', 0.5403292191489291), ('Raph1', 0.5564171675822952), ('Foxj3', 2.430559942646666), ('Atp2b1', 0.5738387623700129), ('Yes1', 0.5369895411381669), ('Stag2', 3.7528823145791543), ('Rev3l', 1.491067915797298), ('Cpsf6', 3.6034267084184752), ('Ncoa2', 3.7965755004804858), ('Ezh2', 0.5290608872194728), ('Ppm1a', 2.6296275916365763), ('Fzd3', 0.5693976347078972), ('Kansl1', 0.536549402609995),…	4512
Egr1	metacluster_3.3	0.0743199	3.05028	2.36e-08	0.913444	motif similar to cisbp__M07929 ('EGR1[gene ID: ENSG00000120738 species: Homo sapiens TF status: direct TF family: C2H2 ZF DBDs: zf-C2H2]; Egr4[gene ID: ENSMUSG00000071341 species: Mus musculus TF status: inferred TF family: C2H2 ZF DBDs: zf-C2H2]'; q-value = 2.36e-08) which is annotated for orthologous gene ENSG00000120738 in H. sapiens (identity = 91%)	frozenset({'activating', 'weight>75.0%', 'mm10_10kbp_up_10kbp_down_full_tx_v10_clust.genes_vs_motifs.rankings'})	[('Raph1', 0.5564171675822952), ('Akt3', 1.8979999301086337), ('Fer', 0.5175295794503548), ('Ezh2', 0.5290608872194728), ('Cpsf6', 3.6034267084184752), ('Ppm1a', 2.6296275916365763), ('Rc3h1', 2.313976732884122), ('Foxj3', 2.430559942646666), ('Atp2b1', 0.5738387623700129), ('Tanc2', 0.4363118189995133), ('Yes1', 0.5369895411381669), ('Dtna', 0.4837487281106383), ('Myo9a', 0.5819115031576), ('119…	4999
Egr1	metacluster_131.4	0.0746037	3.07372	1.02e-08	1	motif similar to hocomoco__EGR1_MOUSE.H11MO.0.A ('EGR1_MOUSE'; q-value = 1.02e-08) which is directly annotated	frozenset({'activating', 'weight>75.0%', 'mm10_10kbp_up_10kbp_down_full_tx_v10_clust.genes_vs_motifs.rankings'})	[('Yes1', 0.5369895411381669), ('Slc39a10', 0.5504325274767587), ('Raph1', 0.5564171675822952), ('Kansl1', 0.536549402609995), ('Stag2', 3.7528823145791543), ('Zfp804a', 0.5204337549085563), ('Atp2b1', 0.5738387623700129), ('Akt3', 1.8979999301086337), ('Myo9a', 0.5819115031576), ('Usp6nl', 0.4650793290904074), ('Dtna', 0.4837487281106383), ('Fer', 0.5175295794503548), ('Nipbl', 4.010725815516547…	4939
Egr1	metacluster_3.4	0.0756546	3.16051	6.88e-09	0.913444	motif similar to cisbp__M07927 ('EGR1[gene ID: ENSG00000120738 species: Homo sapiens TF status: direct TF family: C2H2 ZF DBDs: zf-C2H2]; Egr4[gene ID: ENSMUSG00000071341 species: Mus musculus TF status: inferred TF family: C2H2 ZF DBDs: zf-C2H2]'; q-value = 6.88e-09) which is annotated for orthologous gene ENSG00000120738 in H. sapiens (identity = 91%)	frozenset({'activating', 'weight>75.0%', 'mm10_10kbp_up_10kbp_down_full_tx_v10_clust.genes_vs_motifs.rankings'})	[('Atp2b1', 0.5738387623700129), ('Slc39a10', 0.5504325274767587), ('Raph1', 0.5564171675822952), ('Yes1', 0.5369895411381669), ('Stag2', 3.7528823145791543), ('Kansl1', 0.536549402609995), ('Foxj3', 2.430559942646666), ('Nr3c1', 0.5403292191489291), ('Zfp804a', 0.5204337549085563), ('Fer', 0.5175295794503548), ('Dtna', 0.4837487281106383), ('Ezh2', 0.5290608872194728), ('Ppm1a', 2.62962759163657…	4893
Egr1	cisbp__M01864	0.075603	3.15625	0	1	gene is directly annotated	frozenset({'activating', 'weight>75.0%', 'mm10_10kbp_up_10kbp_down_full_tx_v10_clust.genes_vs_motifs.rankings'})	[('Stag2', 3.7528823145791543), ('Nipbl', 4.010725815516547), ('Nr3c1', 0.5403292191489291), ('Yes1', 0.5369895411381669), ('Rfx3', 4.236949240995703), ('Kansl1', 0.536549402609995), ('Ezh2', 0.5290608872194728), ('Atp2b1', 0.5738387623700129), ('Slc39a10', 0.5504325274767587), ('Gpbp1', 1.0432079608271825), ('Fbxw7', 1.4588819629211327), ('Foxj3', 2.430559942646666), ('Zfp804a', 0.52043375490855…	4883
Egr1	metacluster_131.7	0.0793505	3.46573	0	1	gene is directly annotated	frozenset({'activating', 'weight>75.0%', 'mm10_10kbp_up_10kbp_down_full_tx_v10_clust.genes_vs_motifs.rankings'})	[('Stag2', 3.7528823145791543), ('Nr3c1', 0.5403292191489291), ('Atp2b1', 0.5738387623700129), ('Fbxw7', 1.4588819629211327), ('Slc39a10', 0.5504325274767587), ('Zfp804a', 0.5204337549085563), ('Kat6b', 1.6487338492060908), ('Akt3', 1.8979999301086337), ('Kansl1', 0.536549402609995), ('Tbl1x', 1.1282239396263671), ('Yes1', 0.5369895411381669), ('Nipbl', 4.010725815516547), ('Dtna', 0.483748728110…	4972
Egr1	transfac_pro__M00807	0.0756454	3.15975	0	1	gene is directly annotated	frozenset({'activating', 'weight>75.0%', 'mm10_10kbp_up_10kbp_down_full_tx_v10_clust.genes_vs_motifs.rankings'})	[('Stag2', 3.7528823145791543), ('Dtna', 0.4837487281106383), ('Yes1', 0.5369895411381669), ('Rc3h1', 2.313976732884122), ('Zfp804a', 0.5204337549085563), ('Atp2b1', 0.5738387623700129), ('Slc39a10', 0.5504325274767587), ('Myo9a', 0.5819115031576), ('Akt3', 1.8979999301086337), ('Nipbl', 4.010725815516547), ('Fbxw7', 1.4588819629211327), ('Nr3c1', 0.5403292191489291), ('Kat6b', 1.6487338492060908…	4978
Elf1	metacluster_118.1	0.0715758	3.07788	8.86e-07	0.886914	motif similar to taipale_tf_pairs__HOXB2_ELF1_NNYMATTANNNNNNNGGAAGNN_CAP_repr ('HOXB2 [Homeo] - ELF1 [Ets]'; q-value = 8.86e-07) which is annotated for orthologous gene ENSG00000120690 in H. sapiens (identity = 88%)	frozenset({'activating', 'weight>75.0%', 'mm10_10kbp_up_10kbp_down_full_tx_v10_clust.genes_vs_motifs.rankings'})	[('Ago1', 0.7108030907103496), ('Plxna2', 2.268385818282218), ('Zfhx4', 2.0523785055487203), ('T', 1.7199354961942068), ('Hipk2', 1.6075407531175934), ('Fam131b', 2.034166605405952), ('Acly', 0.4328008895493889), ('Rsf1', 0.4629531866791883), ('Gm6377', 0.733537003016147)]	581
Elf3	taipale_tf_pairs__ETV7_TBX21_NSCGGAARNNNNNTCACACNN_CAP_repr	0.103054	3.638	4.54e-07	1	motif similar to transfac_pro__M01214 ('V$ESE1_Q3: ESE-1'; q-value = 4.54e-07) which is directly annotated	frozenset({'activating', 'weight>75.0%', 'mm10_10kbp_up_10kbp_down_full_tx_v10_clust.genes_vs_motifs.rankings'})	[('Egr3', 2.8331047620631167), ('Nacc1', 0.7342196815166823), ('Plag1', 0.390163397436121), ('Spry2', 1.0197790469999948), ('Rnf2', 1.8183201971129264), ('Zfp770', 1.191838389517471), ('Wdhd1', 0.4657996684311818), ('Phactr1', 3.119777332122625), ('Fezf1', 3.4568402618703984), ('Zfp952', 5.209791375630976), ('Papolg', 0.7232821129529422), ('Robo1', 2.048551870649584)]	1451
Elf3	jaspar__MA1937.1	0.096348	3.30863	3.39e-08	1	gene is annotated for similar motif transfac_pro__M01977 ('V$ESE1_01: ESE-1'; q-value = 3.39e-08)	frozenset({'activating', 'weight>75.0%', 'mm10_10kbp_up_10kbp_down_full_tx_v10_clust.genes_vs_motifs.rankings'})	[('Smim10l1', 0.3915968873181034), ('Rnf217', 4.49541420518032), ('Rnf2', 1.8183201971129264), ('Robo1', 2.048551870649584), ('Plag1', 0.390163397436121), ('Cep44', 2.1061866436252386), ('Becn1', 4.5350258427486185), ('Zfp770', 1.191838389517471)]	807
Elf4	tfdimers__MD00100	0.0846649	3.38361	5.91e-06	0.781297	motif similar to tfdimers__MD00104 ('M00971_forward_8_M01308_reverse dimer: Ets / SOX4'; q-value = 5.91e-06) which is annotated for orthologous gene ENSG00000102034 in H. sapiens (identity = 78%)	frozenset({'activating', 'weight>75.0%', 'mm10_10kbp_up_10kbp_down_full_tx_v10_clust.genes_vs_motifs.rankings'})	[('Cacng8', 0.5666073971682235), ('Gnpda1', 0.6344177222889074), ('Wnt7a', 1.209095999442126), ('Gm5083', 2.1227512364561583), ('Ap3m2', 1.48758159254544), ('Atcayos', 0.4372603121211929), ('Zfp946', 0.5122130812386748), ('Tmem67', 1.0489538679326005), ('Tmtc3', 0.5149054317262843), ('Prkag2', 1.8735664415406956), ('Tef', 0.733856658274597), ('Dnajc15', 3.71907768580652)]	859
Elk1	hdpi__ELF2	0.0778171	4.59752	9.2e-06	1	gene is annotated for similar motif cisbp__M01483 ('ETV3L[gene ID: ENSG00000253831 species: Homo sapiens TF status: inferred TF family: Ets DBDs: Ets]; Elk1[gene ID: ENSMUSG00000009406 species: Mus musculus TF status: direct TF family: Ets DBDs: Ets]; Erf[gene ID: ENSMUSG00000040857 species: Mus musculus TF status: inferred TF family: Ets DBDs: Ets]'; q-value = 9.2e-06)	frozenset({'activating', 'weight>75.0%', 'mm10_10kbp_up_10kbp_down_full_tx_v10_clust.genes_vs_motifs.rankings'})	[('Kansl1', 0.6373362501063283), ('Setd5', 0.5754430593327622), ('Tiparp', 0.6998417061949798), ('Slmap', 0.7410517077073752), ('Creb1', 0.7143352221493555), ('Cand1', 0.5537798390068935), ('Pfn2', 0.4070564000791835), ('Kbtbd2', 1.9367842049904085), ('Lin7a', 0.6195005418597713), ('Ibtk', 0.4143132302893466), ('Usp3', 1.2845741871657992), ('Dcbld1', 1.2034092804339838), ('Slc4a7', 0.439918219935…	3060
Elk1	hdpi__ETV4	0.0723624	4.07045	4.01e-06	0.853147	gene is orthologous to ENSG00000126767 in H. sapiens (identity = 85%) which is annotated for similar motif taipale_tf_pairs__ELK1_TBX21_RAGGTSRNNNNNNNNNNNNNNNNCGGAAGYN_CAP ('ELK1 [ETS] - TBX21 [Tbox]'; q-value = 4.01e-06)	frozenset({'activating', 'weight>75.0%', 'mm10_10kbp_up_10kbp_down_full_tx_v10_clust.genes_vs_motifs.rankings'})	[('Setd5', 0.5754430593327622), ('Kansl1', 0.6373362501063283), ('Bclaf1', 0.4110003712048274), ('Zfyve9', 0.7352674167196798), ('Tiparp', 0.6998417061949798), ('Usp3', 1.2845741871657992), ('Pex2', 0.4154855321302312), ('Kbtbd2', 1.9367842049904085), ('Creb1', 0.7143352221493555), ('Slc4a7', 0.4399182199351747), ('Anp32b', 0.5422763033084183), ('1600020E01Rik', 1.1691832861274778), ('4932438A13R…	4719
Elk1	metacluster_183.4	0.0645601	3.31652	5.08e-07	1	motif similar to cisbp__M01483 ('ETV3L[gene ID: ENSG00000253831 species: Homo sapiens TF status: inferred TF family: Ets DBDs: Ets]; Elk1[gene ID: ENSMUSG00000009406 species: Mus musculus TF status: direct TF family: Ets DBDs: Ets]; Erf[gene ID: ENSMUSG00000040857 species: Mus musculus TF status: inferred TF family: Ets DBDs: Ets]'; q-value = 5.08e-07) which is directly annotated	frozenset({'activating', 'weight>75.0%', 'mm10_10kbp_up_10kbp_down_full_tx_v10_clust.genes_vs_motifs.rankings'})	[('Commd1', 0.57981980996939), ('Pex2', 0.4154855321302312), ('Atg16l1', 0.4364293534659797), ('Kbtbd2', 1.9367842049904085), ('Mbtps2', 0.5896062344781569), ('Ndc80', 0.6245366102523698), ('Mcts2', 0.4659616546654028), ('Akirin1', 0.4934419798630337), ('Prpf6', 0.4906414525078797), ('Srfbp1', 0.5332650890528113), ('Mad2l1', 2.902423027114009), ('Bclaf1', 0.4110003712048274), ('Sp3', 0.7216287010…	1433
Elk1	metacluster_191.2	0.0651228	3.3709	1.46e-09	1	motif similar to hocomoco__ELK1_MOUSE.H11MO.0.B ('ELK1_MOUSE'; q-value = 1.46e-09) which is directly annotated	frozenset({'activating', 'weight>75.0%', 'mm10_10kbp_up_10kbp_down_full_tx_v10_clust.genes_vs_motifs.rankings'})	[('Pex2', 0.4154855321302312), ('Setd5', 0.5754430593327622), ('Atg16l1', 0.4364293534659797), ('Tiparp', 0.6998417061949798), ('Kbtbd2', 1.9367842049904085), ('Bclaf1', 0.4110003712048274), ('Mbtps2', 0.5896062344781569), ('Zfyve9', 0.7352674167196798), ('Srfbp1', 0.5332650890528113), ('Creb1', 0.7143352221493555), ('Vps52', 0.4125057696338038), ('Kansl1', 0.6373362501063283), ('Mcts2', 0.465961…	1661
Elk1	swissregulon__hs__ELK1	0.0658888	3.44491	0	0.85514	motif is annotated for orthologous gene ENSG00000126767 in H. sapiens (identity = 85%)	frozenset({'activating', 'weight>75.0%', 'mm10_10kbp_up_10kbp_down_full_tx_v10_clust.genes_vs_motifs.rankings'})	[('Pex2', 0.4154855321302312), ('Atg16l1', 0.4364293534659797), ('Kbtbd2', 1.9367842049904085), ('Bclaf1', 0.4110003712048274), ('Mbtps2', 0.5896062344781569), ('Srfbp1', 0.5332650890528113), ('Vps52', 0.4125057696338038), ('Mcts2', 0.4659616546654028), ('Zfp407', 0.8791929478993958), ('Setd5', 0.5754430593327622), ('4930453N24Rik', 0.4193362099033003), ('Zcchc9', 0.8585401264356419), ('Ndc80', 0…	1152
Elk1	taipale_tf_pairs__E2F1_ELK1_SGCGCNNNNNCGGAAGN_CAP_repr	0.062905	3.1566	0	0.85514	motif is annotated for orthologous gene ENSG00000126767 in H. sapiens (identity = 85%)	frozenset({'activating', 'weight>75.0%', 'mm10_10kbp_up_10kbp_down_full_tx_v10_clust.genes_vs_motifs.rankings'})	[('Usp3', 1.2845741871657992), ('Slc4a7', 0.4399182199351747), ('Dopey2', 0.4591773288568055), ('Ppp2r3d', 1.039661795392209), ('Hnrnph3', 0.4133390090696536), ('Setd5', 0.5754430593327622), ('Pfn2', 0.4070564000791835), ('Copg1', 0.5881073385379992), ('Tmem130', 0.5037219209318216), ('Sp2', 2.3280569063780456), ('Cpne5', 0.433388174707901), ('Dhx9', 0.5635454414219558), ('Tbc1d23', 0.51405091136…	2790
Elk1	metacluster_138.2	0.0647033	3.33036	0	1	gene is directly annotated	frozenset({'activating', 'weight>75.0%', 'mm10_10kbp_up_10kbp_down_full_tx_v10_clust.genes_vs_motifs.rankings'})	[('Bclaf1', 0.4110003712048274), ('Zfyve9', 0.7352674167196798), ('Tiparp', 0.6998417061949798), ('Usp3', 1.2845741871657992), ('Setd5', 0.5754430593327622), ('Kansl1', 0.6373362501063283), ('Creb1', 0.7143352221493555), ('Nono', 0.6305473917959438), ('4932438A13Rik', 0.9570768015255874), ('Atp11c', 1.2327684717396197), ('Ibtk', 0.4143132302893466), ('Polr3e', 1.6516826728346907), ('Zfp407', 0.87…	3205
Emx1	metacluster_9.31	0.098524	3.18988	3.9e-06	0.855172	motif similar to hocomoco__EMX1_HUMAN.H11MO.0.D ('EMX1_HUMAN'; q-value = 3.9e-06) which is annotated for orthologous gene ENSG00000135638 in H. sapiens (identity = 85%)	frozenset({'activating', 'weight>75.0%', 'mm10_10kbp_up_10kbp_down_full_tx_v10_clust.genes_vs_motifs.rankings'})	[('Slitrk5', 0.5585799956272072), ('Vmn1r90', 0.5589934308709202), ('N4bp2', 1.1341221787509717), ('Ikzf1', 0.7775419195237031), ('Ttc39a', 0.8954566628344598), ('Emx1', 1.0), ('Mafb', 1.9829937708041043), ('Rapgef4', 1.2112228397242604), ('Slco3a1', 0.9514658717839642), ('Dnajc10', 0.8860838272999704), ('Syt3', 1.2320511347401728)]	1142
Eomes	taipale_tf_pairs__POU2F1_TBX21_NTATKCAGYGTNA_CAP	0.104912	3.07615	4.14e-13	0.903819	gene is orthologous to ENSG00000163508 in H. sapiens (identity = 90%) which is annotated for similar motif taipale_tf_pairs__POU2F1_EOMES_NTATKCAGYGTNA_CAP ('POU2F1 [HomeoPOU] - EOMES [Tbox]'; q-value = 4.14e-13)	frozenset({'activating', 'weight>75.0%', 'mm10_10kbp_up_10kbp_down_full_tx_v10_clust.genes_vs_motifs.rankings'})	[('Ntng1', 4.873051295411829), ('Lhx1os', 2.22593891187288), ('Fzd7', 1.6294618062920805), ('Vit', 0.52645250218515), ('Calb2', 2.15579419498728), ('Bmp3', 1.4381957283226972), ('Slc17a6', 2.2029497545397274), ('Lhx5', 0.5795736375055922), ('Eomes', 1.0), ('Clcf1', 5.747261685332486), ('Lrrc29', 1.3025295431941115), ('Hfe2', 2.1876080480650746)]	1103
Ep300	tfdimers__MD00443	0.0798049	3.01006	2.97e-09	0.940299	gene is orthologous to ENSG00000100393 in H. sapiens (identity = 94%) which is annotated for similar motif tfdimers__MD00537 ('M00033_forward_10_M01721_forward dimer: p300 / PUR1'; q-value = 2.97e-09)	frozenset({'activating', 'weight>75.0%', 'mm10_10kbp_up_10kbp_down_full_tx_v10_clust.genes_vs_motifs.rankings'})	[('Usp9x', 3.1815292234777752), ('Zcchc11', 1.0006392810015403), ('Nr3c1', 0.5771857854502178), ('Azin1', 1.3092945283039992), ('Slc39a10', 1.8720371747093711), ('Pja2', 0.6345581590930602), ('Yes1', 0.5549547253610754), ('Tanc2', 0.6537528348548788), ('Rc3h2', 0.6425240592457172), ('Fndc3a', 0.5356642856075244), ('Pcm1', 0.3921654398053744), ('Ccnd2', 0.388793285663182), ('Helz', 1.1692418344322…	4533
Erg	taipale_tf_pairs__TEAD4_ELK1_RCCGGANRNNCGGWATKN_CAP_repr	0.14698	4.35495	9.87e-06	1	gene is annotated for similar motif transfac_pro__M01752 ('V$ERG_01: ERG'; q-value = 9.87e-06)	frozenset({'activating', 'weight>75.0%', 'mm10_10kbp_up_10kbp_down_full_tx_v10_clust.genes_vs_motifs.rankings'})	[('Gtf3c2', 0.4965995224684413), ('Numb', 1.7815093311858707), ('Chpf2', 0.9620363251706212), ('Zfp866', 1.4316089806920091), ('Dlx1', 1.1847024580185936), ('Spata7', 1.3854980419243157)]	658
Erg	taipale_tf_pairs__ETV2_CLOCK_NNCACGTGNNNNNCCGGAWRY_CAP	0.114321	3.0989	3.81e-06	1	gene is annotated for similar motif cisbp__M01495 ('ETV3L[gene ID: ENSG00000253831 species: Homo sapiens TF status: inferred TF family: Ets DBDs: Ets]; Erf[gene ID: ENSMUSG00000040857 species: Mus musculus TF status: inferred TF family: Ets DBDs: Ets]; Erg[gene ID: ENSMUSG00000040732 species: Mus musculus TF status: direct TF family: Ets DBDs: Ets]'; q-value = 3.81e-06)	frozenset({'activating', 'weight>75.0%', 'mm10_10kbp_up_10kbp_down_full_tx_v10_clust.genes_vs_motifs.rankings'})	[('Gm11266', 0.5030936712582437), ('Ppargc1a', 0.682692080328096), ('Erg', 1.0), ('Nanog', 1.4593837298362715), ('Spsb4', 0.3893023011304716)]	333
Erg	tfdimers__MD00201	0.147542	4.37655	3.11e-06	0.952675	gene is orthologous to ENSG00000157554 in H. sapiens (identity = 95%) which is annotated for similar motif tfdimers__MD00018 ('M00971_forward_8_M00980_forward dimer: Ets / TBP'; q-value = 3.11e-06)	frozenset({'activating', 'weight>75.0%', 'mm10_10kbp_up_10kbp_down_full_tx_v10_clust.genes_vs_motifs.rankings'})	[('Cxcl17', 2.3679238640746694), ('Numb', 1.7815093311858707), ('Ppargc1a', 0.682692080328096), ('Dlx1', 1.1847024580185936), ('Gm11266', 0.5030936712582437), ('Utrn', 1.2539674947967767)]	635
Ets2	metacluster_167.2	0.0721531	3.75895	2.03e-06	0.916844	motif similar to tfdimers__MD00018 ('M00971_forward_8_M00980_forward dimer: Ets / TBP'; q-value = 2.03e-06) which is annotated for orthologous gene ENSG00000157557 in H. sapiens (identity = 91%)	frozenset({'activating', 'weight>75.0%', 'mm10_10kbp_up_10kbp_down_full_tx_v10_clust.genes_vs_motifs.rankings'})	[('Igf2os', 1.2231521056979742), ('March9', 0.878692219624881), ('Fdft1', 0.805195201487809), ('Flnc', 1.3461871300128028), ('Brox', 1.6096335063729978), ('Lrrfip1', 0.4785990386975015), ('Pde10a', 3.1931399647615075), ('Ankrd33b', 0.4156942568754218), ('Adcy9', 1.0101869866655742), ('Baiap2', 0.9215019463554132), ('Tgfa', 2.766755313550564), ('Mgst3', 0.439295861871067), ('Atp11a', 0.81029220270…	622
Ets2	transfac_pro__M01207	0.0691941	3.4563	0	1	gene is directly annotated	frozenset({'activating', 'weight>75.0%', 'mm10_10kbp_up_10kbp_down_full_tx_v10_clust.genes_vs_motifs.rankings'})	[('Igf2os', 1.2231521056979742), ('5031425E22Rik', 0.4662558795695229), ('March9', 0.878692219624881), ('Nr2f6', 1.0468996501923338), ('Flnc', 1.3461871300128028), ('Atp11a', 0.8102922027062123), ('Brox', 1.6096335063729978), ('Reln', 0.8707314252243682), ('Pde10a', 3.1931399647615075), ('Acadvl', 0.4489803825722109), ('Plppr1', 0.7629979963538582), ('Borcs7', 0.6556753995403799), ('Ano10', 0.426…	461
Fli1	taipale_tf_pairs__FOXO1_ELF1_NNGAAAACCGAANM_CAP	0.10523	3.95513	1.15e-06	0.966814	gene is orthologous to ENSG00000151702 in H. sapiens (identity = 96%) which is annotated for similar motif taipale_tf_pairs__FLI1_FOXI1_GAAAACCGAAAN_CAP_repr ('FLI1 [ETS] - FOXI1 [Fox]'; q-value = 1.15e-06)	frozenset({'activating', 'weight>75.0%', 'mm10_10kbp_up_10kbp_down_full_tx_v10_clust.genes_vs_motifs.rankings'})	[('Pprc1', 0.6217545231429451), ('Hexa', 1.0076618022966617), ('Rpp38', 0.84108216838443), ('Tril', 0.3933007293627968), ('Mccc1', 0.4349215274684693), ('Gpat2', 0.5023530880484958), ('Cant1', 0.6484906001730464), ('Has1', 0.8745094468816159), ('Fam234b', 0.5966849915017485), ('Camk1d', 3.065428614537985), ('Ctc1', 0.5336958968437371), ('Sycp2l', 0.8493881700929228), ('Peli3', 0.7580008519423745)…	2948
Fli1	taipale_tf_pairs__FLI1_FOXI1_GAAAACCGAAAN_CAP_repr	0.128408	5.13168	0	0.966814	gene is orthologous to ENSG00000151702 in H. sapiens (identity = 96%) which is directly annotated for motif	frozenset({'activating', 'weight>75.0%', 'mm10_10kbp_up_10kbp_down_full_tx_v10_clust.genes_vs_motifs.rankings'})	[('Pprc1', 0.6217545231429451), ('Rpp38', 0.84108216838443), ('Mccc1', 0.4349215274684693), ('Tril', 0.3933007293627968), ('Cant1', 0.6484906001730464), ('Gpat2', 0.5023530880484958), ('Has1', 0.8745094468816159), ('Camk1d', 3.065428614537985), ('Pfkp', 0.8497026673905153), ('Trf', 0.5268611457797623), ('Peli3', 0.7580008519423745), ('Hexa', 1.0076618022966617), ('Ttll7', 0.5841047475667621), ('T…	3087
Foxq1	metacluster_188.6	0.0821021	3.60433	7.96e-07	0.761787	motif similar to taipale_cyt_meth__FOXQ1_NTAYRTAAACAN_eDBD ('FOXQ1 [Forkhead]'; q-value = 7.96e-07) which is annotated for orthologous gene ENSG00000164379 in H. sapiens (identity = 76%)	frozenset({'activating', 'weight>75.0%', 'mm10_10kbp_up_10kbp_down_full_tx_v10_clust.genes_vs_motifs.rankings'})	[('Dpy19l1', 1.018977315599771), ('Zbtb4', 1.344159116325711), ('Dlgap1', 4.829243612075987), ('Mreg', 0.8631569948858192), ('Kif1c', 1.329215464336676), ('Tmem241', 2.27691347698652), ('A730017C20Rik', 0.5981992599717989)]	530
Foxq1	metacluster_127.1	0.0927434	4.30973	0	0.7675	gene is orthologous to ENSG00000164379 in H. sapiens (identity = 76%) which is directly annotated for motif	frozenset({'activating', 'weight>75.0%', 'mm10_10kbp_up_10kbp_down_full_tx_v10_clust.genes_vs_motifs.rankings'})	[('Pnlip', 0.8768846832266136), ('Opcml', 5.938371015705664), ('Degs2', 0.52307899455892), ('Rwdd2b', 1.8383027242329428), ('Trip10', 1.1425544580585818), ('Borcs5', 5.869999348565002), ('Ada', 1.4325007041079565), ('Cenpn', 1.0915390710168882), ('Nucb1', 0.9994969676323656)]	857
Gabpb1	metacluster_191.2	0.0638577	3.0806	2.05e-06	1	gene is annotated for similar motif transfac_pro__M01876 ('V$GABPBETA_Q3: GABP-beta'; q-value = 2.05e-06)	frozenset({'activating', 'weight>75.0%', 'mm10_10kbp_up_10kbp_down_full_tx_v10_clust.genes_vs_motifs.rankings'})	[('Gabpb1', 1.0), ('Tiparp', 1.4829538924395316), ('Nrbp1', 0.4444324003471703), ('Larp4b', 1.4884133202334484), ('Map2k4', 0.5655986872964371), ('C77370', 1.5849416923529758), ('Cep83', 0.682218381113186), ('Kbtbd2', 0.4741945028148284), ('Ppp2r3a', 0.4944365502847337), ('Snrk', 0.6541415849125927), ('Rad23b', 1.0069947430901274), ('Dap3', 0.8631578806436389), ('Pura', 2.536911769790128), ('Seph…	4679
Gbx1	metacluster_150.3	0.092027	3.1664	9.77e-06	0.789474	gene is orthologous to ENSG00000164900 in H. sapiens (identity = 78%) which is annotated for similar motif hocomoco__GBX1_HUMAN.H11MO.0.D ('GBX1_HUMAN'; q-value = 9.77e-06)	frozenset({'activating', 'weight>75.0%', 'mm10_10kbp_up_10kbp_down_full_tx_v10_clust.genes_vs_motifs.rankings'})	[('Fam81a', 0.5300789173074791), ('Sema3f', 1.7032045984174682), ('Zbtb34', 0.5848013537161555), ('Lmo1', 1.5971460651509597), ('Pax6', 0.4240028144568366), ('Tmem120b', 1.7327653239823462), ('Adam11', 4.225200788914519), ('Zdhhc2', 2.0305154473295355), ('Gbx1', 1.0), ('Unc5a', 1.5836734193309407), ('Scube2', 1.5803446987673115)]	240
Gbx1	metacluster_184.27	0.0895714	3.01468	9.74e-06	0.327751	gene is orthologous to FBgn0015561 in D. melanogaster (identity = 32%) which is annotated for similar motif nitta__unpg_TACTAG40NGGA_KK_NNCAATTASN_m1_c3 ('unpg (fly)'; q-value = 9.74e-06)	frozenset({'activating', 'weight>75.0%', 'mm10_10kbp_up_10kbp_down_full_tx_v10_clust.genes_vs_motifs.rankings'})	[('Sema3f', 1.7032045984174682), ('Zbtb34', 0.5848013537161555), ('Fam81a', 0.5300789173074791), ('Lmo1', 1.5971460651509597), ('Pax6', 0.4240028144568366), ('Unc5a', 1.5836734193309407), ('Scube2', 1.5803446987673115), ('Zdhhc2', 2.0305154473295355), ('Plekha7', 0.4236070068434079), ('Trpm3', 0.9352832520893656), ('Polr3e', 1.20406552644237), ('Cntn1', 2.063508378330194), ('2500002B13Rik', 0.447…	611
Gbx1	metacluster_20.4	0.104216	3.91949	9.42e-06	1	gene is annotated for similar motif swissregulon__mm__Gbx1 ('mm__Gbx1'; q-value = 9.42e-06)	frozenset({'activating', 'weight>75.0%', 'mm10_10kbp_up_10kbp_down_full_tx_v10_clust.genes_vs_motifs.rankings'})	[('Satb1', 4.3589262134863445), ('Atp2b1', 3.5317398457314924), ('Grm8', 1.7906005481213498), ('Bahd1', 0.8141281534150657), ('Man1a', 1.7689515345509623), ('Grid2', 1.1550746105502605), ('Rspry1', 3.155092213039949), ('Lrfn5', 3.156575219973551), ('Zfp827', 8.891628789942175), ('Cntn1', 2.063508378330194), ('Ppp2r2b', 0.5102662398331067), ('Gabra2', 5.734585585460107), ('Rnf152', 0.5988226564740…	4564
Gbx1	metacluster_184.55	0.0932517	3.24206	8.34e-06	0.327751	gene is orthologous to FBgn0015561 in D. melanogaster (identity = 32%) which is annotated for similar motif flyfactorsurvey__Unpg_SOLEXA_FBgn0015561 ('Unpg_SOLEXA_FBgn0015561'; q-value = 8.34e-06)	frozenset({'activating', 'weight>75.0%', 'mm10_10kbp_up_10kbp_down_full_tx_v10_clust.genes_vs_motifs.rankings'})	[('Sox6', 0.6937941749714475), ('Satb1', 4.3589262134863445), ('2700046G09Rik', 2.2989774882311163), ('Vwc2l', 3.945148475465082), ('Gjd2', 1.6173291204129503), ('Dst', 0.4630688185305709), ('Atp2b1', 3.5317398457314924), ('Pax6', 0.4240028144568366), ('Grm8', 1.7906005481213498), ('Man1a', 1.7689515345509623), ('Gabra2', 5.734585585460107), ('Bahd1', 0.8141281534150657), ('Dll1', 1.6191617805852…	390
Gbx1	metacluster_20.9	0.0961411	3.42058	4.64e-06	1	gene is annotated for similar motif swissregulon__mm__Gbx1 ('mm__Gbx1'; q-value = 4.64e-06)	frozenset({'activating', 'weight>75.0%', 'mm10_10kbp_up_10kbp_down_full_tx_v10_clust.genes_vs_motifs.rankings'})	[('Pan3', 2.1024476953651634), ('Man1a', 1.7689515345509623), ('Grm8', 1.7906005481213498), ('Pax6', 0.4240028144568366), ('Sestd1', 2.0419095813460606), ('Satb1', 4.3589262134863445), ('Lrfn5', 3.156575219973551), ('Sox6', 0.6937941749714475), ('Bahd1', 0.8141281534150657), ('Glis1', 1.6410535622614433), ('Ranbp9', 0.7714163632298842), ('Atp2b1', 3.5317398457314924), ('Ppp2r2b', 0.51026623983310…	1656
Gbx1	metacluster_20.8	0.089565	3.01428	3.66e-06	0.909091	motif similar to jaspar__MA0889.1 ('GBX1'; q-value = 3.66e-06) which is annotated for orthologous gene ENSG00000164900 in H. sapiens (identity = 90%)	frozenset({'activating', 'weight>75.0%', 'mm10_10kbp_up_10kbp_down_full_tx_v10_clust.genes_vs_motifs.rankings'})	[('Lmo1', 1.5971460651509597), ('Zdhhc2', 2.0305154473295355), ('Nwd2', 0.5523345887018176), ('Pax6', 0.4240028144568366), ('Zbtb34', 0.5848013537161555), ('Sema3f', 1.7032045984174682), ('Adam11', 4.225200788914519), ('Plekha7', 0.4236070068434079), ('Syt13', 0.9610966368732452), ('Fam81a', 0.5300789173074791), ('Tmem178', 7.359953028531629), ('Unc5a', 1.5836734193309407), ('Cntn1', 2.0635083783…	1049
Gbx1	metacluster_20.7	0.0928052	3.21448	8.99e-07	0.789474	gene is orthologous to ENSG00000164900 in H. sapiens (identity = 78%) which is annotated for similar motif jaspar__MA0889.1 ('GBX1'; q-value = 8.99e-07)	frozenset({'activating', 'weight>75.0%', 'mm10_10kbp_up_10kbp_down_full_tx_v10_clust.genes_vs_motifs.rankings'})	[('Sema3f', 1.7032045984174682), ('Lmo1', 1.5971460651509597), ('Fam81a', 0.5300789173074791), ('Pax6', 0.4240028144568366), ('Zdhhc2', 2.0305154473295355), ('Zbtb34', 0.5848013537161555), ('Plekha7', 0.4236070068434079), ('Unc5a', 1.5836734193309407), ('B3gat2', 0.4866904518449776), ('Polr3e', 1.20406552644237), ('Scube2', 1.5803446987673115), ('Adam11', 4.225200788914519), ('Dst', 0.46306881853…	574
Gbx1	metacluster_184.31	0.0969129	3.46827	4.01e-07	1	gene is annotated for similar motif swissregulon__mm__Gbx1 ('mm__Gbx1'; q-value = 4.01e-07)	frozenset({'activating', 'weight>75.0%', 'mm10_10kbp_up_10kbp_down_full_tx_v10_clust.genes_vs_motifs.rankings'})	[('Sema3f', 1.7032045984174682), ('Pax6', 0.4240028144568366), ('Plekha7', 0.4236070068434079), ('Zbtb34', 0.5848013537161555), ('Unc5a', 1.5836734193309407), ('Fam81a', 0.5300789173074791), ('Adam11', 4.225200788914519), ('Lmo1', 1.5971460651509597), ('Vegfa', 0.3877887085560124), ('2610002M06Rik', 3.1555413951344327)]	223
Gbx1	metacluster_20.6	0.101257	3.73664	4.01e-07	1	gene is annotated for similar motif swissregulon__mm__Gbx1 ('mm__Gbx1'; q-value = 4.01e-07)	frozenset({'activating', 'weight>75.0%', 'mm10_10kbp_up_10kbp_down_full_tx_v10_clust.genes_vs_motifs.rankings'})	[('Sema3f', 1.7032045984174682), ('Lmo1', 1.5971460651509597), ('Fam81a', 0.5300789173074791), ('Plekha7', 0.4236070068434079), ('Zbtb34', 0.5848013537161555), ('Zdhhc2', 2.0305154473295355), ('Pax6', 0.4240028144568366), ('Gbx1', 1.0), ('Scube2', 1.5803446987673115), ('Cntn1', 2.063508378330194), ('Tmem120b', 1.7327653239823462), ('Adam11', 4.225200788914519)]	322
Gbx1	metacluster_112.2	0.0902092	3.05409	0	0.327751	gene is orthologous to FBgn0015561 in D. melanogaster (identity = 32%) which is directly annotated for motif	frozenset({'activating', 'weight>75.0%', 'mm10_10kbp_up_10kbp_down_full_tx_v10_clust.genes_vs_motifs.rankings'})	[('Sema3f', 1.7032045984174682), ('Fam81a', 0.5300789173074791), ('Zdhhc2', 2.0305154473295355), ('Plekha7', 0.4236070068434079), ('Pax6', 0.4240028144568366), ('Lmo1', 1.5971460651509597), ('Zbtb34', 0.5848013537161555), ('Scube2', 1.5803446987673115), ('Tmem120b', 1.7327653239823462), ('Adam11', 4.225200788914519), ('Gbx1', 1.0), ('Polr3e', 1.20406552644237), ('B3gat2', 0.4866904518449776), ('U…	541
Gcm2	metacluster_184.7	0.10649	4.31662	1.17e-06	0.685771	motif similar to taipale_tf_pairs__GCM2_DLX2_RTRCGGGNNNNNTAATTR_CAP_repr ('GCM2 [GCM] - DLX2 [Homeo]'; q-value = 1.17e-06) which is annotated for orthologous gene ENSG00000124827 in H. sapiens (identity = 68%)	frozenset({'activating', 'weight>75.0%', 'mm10_10kbp_up_10kbp_down_full_tx_v10_clust.genes_vs_motifs.rankings'})	[('Cartpt', 0.8491782566835893), ('Plcl1', 0.5531535700908546), ('Lhx2', 0.8215597124398883), ('Akap14', 4.175215549043624), ('Itpr1', 3.676446981481688), ('Pcolce2', 2.6613450559082983)]	296
Gfi1	tfdimers__MD00055	0.0722537	3.11081	4.4e-06	0.876777	motif similar to tfdimers__MD00458 ('M01694_forward_1_M01067_forward dimer: YY2 / Gfi1'; q-value = 4.4e-06) which is annotated for orthologous gene ENSG00000162676 in H. sapiens (identity = 87%)	frozenset({'activating', 'weight>75.0%', 'mm10_10kbp_up_10kbp_down_full_tx_v10_clust.genes_vs_motifs.rankings'})	[('Taf1b', 0.5578557784150869), ('Dennd4a', 1.1522124421850544), ('E2f4', 0.7984004086054917), ('H19', 0.4837306005103672), ('Trim62', 5.019875620717039), ('Pus1', 0.3886932005880599), ('Tspan11', 2.3313725495305846), ('Sclt1', 1.4000676657656683), ('Tagln2', 0.6804026836469989), ('1700010I14Rik', 0.3904272870897566), ('Zdhhc6', 0.862502022914416), ('Arl13b', 1.180502311716317), ('Ascc1', 3.01326…	3600
Gfi1	tfdimers__MD00393	0.0718153	3.0798	1.77e-06	0.876777	motif similar to tfdimers__MD00265 ('M00087_forward_5_M01067_forward dimer: Ik-2 / Gfi1'; q-value = 1.77e-06) which is annotated for orthologous gene ENSG00000162676 in H. sapiens (identity = 87%)	frozenset({'activating', 'weight>75.0%', 'mm10_10kbp_up_10kbp_down_full_tx_v10_clust.genes_vs_motifs.rankings'})	[('Cetn3', 1.063987449565602), ('Ubash3b', 0.468450404684599), ('Col11a2', 0.5020345619520057), ('Sept6', 0.4117283968612358), ('Sclt1', 1.4000676657656683), ('Ak2', 1.6985534622979157), ('Eml1', 1.4174771700638014), ('H19', 0.4837306005103672), ('Agrn', 1.6542928506582826), ('Gatc', 0.4196435534074858), ('Sowahc', 0.4145723106440466), ('Alyref', 1.2515288315975637), ('Haus4', 2.1462856862111206)…	1221
Glis3	metacluster_80.8	0.10524	3.14494	1.14e-12	1	gene is annotated for similar motif homer__CTCCCTGGGAGGCCN_GLIS3 ('GLIS3(Zf)/Thyroid-Glis3.GFP-ChIP-Seq(GSE103297)/Homer'; q-value = 1.14e-12)	frozenset({'activating', 'weight>75.0%', 'mm10_10kbp_up_10kbp_down_full_tx_v10_clust.genes_vs_motifs.rankings'})	[('Kif27', 1.3761518585991612), ('Cul1', 0.5569222914147468), ('Bclaf1', 1.2336783693745554), ('Larp1b', 0.9490831655957944), ('Pparg', 0.731775241548433), ('Ccdc92', 0.6976299516657453), ('Fhl1', 1.6226244189004235), ('Arhgap29', 0.3894155891514753), ('Usp6nl', 0.5273391882677908)]	530
Gsx1	metacluster_161.70	0.0593716	3.52505	1.93e-06	0.965909	motif similar to taipale_cyt_meth__GSX1_MTCGTTAN_eDBD_meth ('GSX1 [Homeodomain, CpG-meth]'; q-value = 1.93e-06) which is annotated for orthologous gene ENSG00000169840 in H. sapiens (identity = 96%)	frozenset({'activating', 'weight>75.0%', 'mm10_10kbp_up_10kbp_down_full_tx_v10_clust.genes_vs_motifs.rankings'})	[('Decr1', 1.8186233950333908), ('Sdf4', 0.9902520009365918), ('Plp2', 1.867993555988652), ('Cdc123', 1.207372472348701), ('Fam210b', 1.450966096104941), ('Prps2', 0.7565634686936344), ('Zfp280c', 1.369410591947304), ('Fam174a', 0.4517056072123079), ('Eif3j1', 1.666779555155123), ('Abi3bp', 0.8441503878741254), ('Smarcad1', 0.6193133030122642), ('Eef1d', 0.5369824684034), ('Srd5a3', 0.69990466339…	1038
Hivep2	transfac_pro__M03878	0.0626507	3.09059	0	1	gene is directly annotated	frozenset({'activating', 'weight>75.0%', 'mm10_10kbp_up_10kbp_down_full_tx_v10_clust.genes_vs_motifs.rankings'})	[('Neto2', 0.6439778742290015), ('Hs3st5', 0.6745497330048272), ('Ube3a', 0.8037939481391088), ('Fndc3a', 1.0938198173365827), ('Dock3', 1.0437045789027204), ('Gabra5', 0.7176383928639349), ('Adk', 0.7749897243403527), ('Azin1', 0.5765828766820379), ('Xist', 0.5574831443908674), ('Aplp2', 0.7021803020878601), ('Cdh8', 1.2024544981543404), ('Ndufa4', 1.239918386285517), ('Ebag9', 0.843729634536397…	1474
Hmga2	tfdimers__MD00577	0.138817	3.60653	9.34e-06	0.736434	gene is orthologous to ENSG00000149948 in H. sapiens (identity = 73%) which is annotated for similar motif tfdimers__MD00270 ('M01360_forward_13_M00750_forward dimer: Dbx-2 / HMG IY'; q-value = 9.34e-06)	frozenset({'activating', 'weight>75.0%', 'mm10_10kbp_up_10kbp_down_full_tx_v10_clust.genes_vs_motifs.rankings'})	[('Dlec1', 1.3397854041210902), ('Ky', 0.9442750949404096), ('1700109G14Rik', 0.6586541300287437), ('F420014N23Rik', 0.4797512509850696), ('Mesp1', 0.912796820776872), ('Hmga2', 1.0)]	601
Hmga2	tfdimers__MD00389	0.163664	4.45597	6.39e-06	0.736434	gene is orthologous to ENSG00000149948 in H. sapiens (identity = 73%) which is annotated for similar motif tfdimers__MD00270 ('M01360_forward_13_M00750_forward dimer: Dbx-2 / HMG IY'; q-value = 6.39e-06)	frozenset({'activating', 'weight>75.0%', 'mm10_10kbp_up_10kbp_down_full_tx_v10_clust.genes_vs_motifs.rankings'})	[('2700069I18Rik', 2.8002256093789617), ('Hmga2', 1.0), ('Adam11', 0.9027241647577792)]	110
Hmga2	tfdimers__MD00532	0.124378	3.11289	1.93e-06	0.87156	motif similar to tfdimers__MD00541 ('M01718_forward_3_M01010_forward dimer: NF-AT2 / HMGIY'; q-value = 1.93e-06) which is annotated for orthologous gene ENSG00000149948 in H. sapiens (identity = 87%)	frozenset({'activating', 'weight>75.0%', 'mm10_10kbp_up_10kbp_down_full_tx_v10_clust.genes_vs_motifs.rankings'})	[('Plxna4', 0.8254662410396312), ('Hmga2', 1.0), ('2700069I18Rik', 2.8002256093789617), ('Dlec1', 1.3397854041210902), ('Col23a1', 0.632115667059396), ('F420014N23Rik', 0.4797512509850696), ('Stk40', 0.4431776880685192), ('Adam11', 0.9027241647577792), ('Ky', 0.9442750949404096), ('Mesp1', 0.912796820776872), ('Atf3', 1.2564459176417413), ('Bmp3', 1.7792659291319597)]	2908
Hmga2	tfdimers__MD00254	0.164722	4.49214	4.21e-09	0.87156	motif similar to tfdimers__MD00270 ('M01360_forward_13_M00750_forward dimer: Dbx-2 / HMG IY'; q-value = 4.21e-09) which is annotated for orthologous gene ENSG00000149948 in H. sapiens (identity = 87%)	frozenset({'activating', 'weight>75.0%', 'mm10_10kbp_up_10kbp_down_full_tx_v10_clust.genes_vs_motifs.rankings'})	[('Adam11', 0.9027241647577792), ('2700069I18Rik', 2.8002256093789617), ('Hmga2', 1.0), ('Mesp1', 0.912796820776872)]	329
Hmga2	tfdimers__MD00447	0.141219	3.68864	2.71e-09	0.736434	gene is orthologous to ENSG00000149948 in H. sapiens (identity = 73%) which is annotated for similar motif tfdimers__MD00270 ('M01360_forward_13_M00750_forward dimer: Dbx-2 / HMG IY'; q-value = 2.71e-09)	frozenset({'activating', 'weight>75.0%', 'mm10_10kbp_up_10kbp_down_full_tx_v10_clust.genes_vs_motifs.rankings'})	[('Dlec1', 1.3397854041210902), ('Hmga2', 1.0), ('Ky', 0.9442750949404096), ('Mesp1', 0.912796820776872), ('Plxna4', 0.8254662410396312), ('2700069I18Rik', 2.8002256093789617), ('Bcdin3d', 1.076968928412959), ('Tcaf2', 0.6395819316378556), ('Rab31', 0.8822783120872371), ('Atf3', 1.2564459176417413), ('Gfra1', 1.8986010321932865), ('Col23a1', 0.632115667059396)]	3318
Hsf4	metacluster_56.5	0.0996938	3.4424	0	0.296748	gene is orthologous to FBgn0001222 in D. melanogaster (identity = 29%) which is directly annotated for motif	frozenset({'activating', 'weight>75.0%', 'mm10_10kbp_up_10kbp_down_full_tx_v10_clust.genes_vs_motifs.rankings'})	[('Cmpk2', 0.5530184450807993), ('Tmem80', 0.4416572002258878), ('Ugp2', 0.8716548911131543), ('Kcnk12', 1.4655265973678404), ('Actr3b', 0.6233818478321065)]	239
Hsf4	metacluster_56.4	0.0959306	3.25388	0	0.865854	gene is orthologous to ENSG00000102878 in H. sapiens (identity = 86%) which is directly annotated for motif	frozenset({'activating', 'weight>75.0%', 'mm10_10kbp_up_10kbp_down_full_tx_v10_clust.genes_vs_motifs.rankings'})	[('Cmpk2', 0.5530184450807993), ('Pcdhb4', 0.4081621830028534), ('B9d1', 3.038242144203298), ('Zfp87', 1.837496334862752), ('Slitrk2', 1.7605243579857786), ('Adgrv1', 1.4749197706541828), ('Erbb3', 2.8153248540634954), ('March4', 0.7510929320028668), ('Map2k6', 1.378052683853163), ('Ninl', 1.011886365054235), ('Nr2f1', 1.5048353190067456), ('Gabbr2', 2.9212504850026564), ('E130006D01Rik', 0.50804…	2123
Ikzf1	metacluster_24.2	0.0583981	3.12932	7.06e-06	0.924855	motif similar to tfdimers__MD00301 ('M01252_reverse_3_M00087_forward dimer: E2F6 / Ik-2'; q-value = 7.06e-06) which is annotated for orthologous gene ENSG00000185811 in H. sapiens (identity = 92%)	frozenset({'activating', 'weight>75.0%', 'mm10_10kbp_up_10kbp_down_full_tx_v10_clust.genes_vs_motifs.rankings'})	[('Erdr1', 10.940516387628334), ('Sptb', 2.2173229914552133), ('Lingo2', 33.25141880672384), ('Atp2b1', 1.0335363296346771), ('Kif1a', 2.3336113105898995), ('Syt1', 9.10349496469082), ('Lrfn5', 28.106507589674848), ('Atf2', 0.5039060240031141), ('Foxp2', 2.940113302211988), ('Fhl1', 1.1139105306203898), ('Tenm4', 26.41549296777927), ('Foxp1', 17.390626200029697), ('Adgrl3', 3.3593636572653565), (…	4934
Ikzf1	tfdimers__MD00242	0.058915	3.2017	6.66e-07	0.924855	motif similar to tfdimers__MD00526 ('M00087_forward_5_M00084_forward dimer: Ik-2 / MZF1'; q-value = 6.66e-07) which is annotated for orthologous gene ENSG00000185811 in H. sapiens (identity = 92%)	frozenset({'activating', 'weight>75.0%', 'mm10_10kbp_up_10kbp_down_full_tx_v10_clust.genes_vs_motifs.rankings'})	[('Erdr1', 10.940516387628334), ('Psen2', 0.7137700085353151), ('Nipbl', 0.4416747189071462), ('Man1a', 2.202750377264682), ('Lingo2', 33.25141880672384), ('Kansl1l', 0.4950623854486149), ('Atf2', 0.5039060240031141), ('Zfp638', 0.5493603408380692), ('Snhg20', 0.4160572655971402), ('Btbd10', 0.9200836555240184), ('Dtna', 3.1337114239894253), ('Syt1', 9.10349496469082), ('Cdh8', 73.16514799063089)…	665
Ikzf1	tfdimers__MD00537	0.0594968	3.28316	5.26e-08	0.924855	motif similar to tfdimers__MD00526 ('M00087_forward_5_M00084_forward dimer: Ik-2 / MZF1'; q-value = 5.26e-08) which is annotated for orthologous gene ENSG00000185811 in H. sapiens (identity = 92%)	frozenset({'activating', 'weight>75.0%', 'mm10_10kbp_up_10kbp_down_full_tx_v10_clust.genes_vs_motifs.rankings'})	[('Slc39a10', 3.842119291809372), ('Kansl1l', 0.4950623854486149), ('Nipbl', 0.4416747189071462), ('Cul1', 0.3891754168574244), ('C77370', 4.8691850868201945), ('Zfp638', 0.5493603408380692), ('Atp2b1', 1.0335363296346771), ('Foxp2', 2.940113302211988), ('D1Ertd622e', 1.0369151729475898), ('Grid2', 8.420285132983805), ('Neto2', 5.817730906272577), ('Lingo2', 33.25141880672384), ('Man1a', 2.202750…	3976
Ilf2	metacluster_138.2	0.0708642	3.29598	3.01e-06	1	gene is orthologous to ENSG00000143621 in H. sapiens (identity = 100%) which is annotated for similar motif tfdimers__MD00050 ('M01721_forward_6_M01281_forward dimer: PUR1 / NFAT1'; q-value = 3.01e-06)	frozenset({'activating', 'weight>75.0%', 'mm10_10kbp_up_10kbp_down_full_tx_v10_clust.genes_vs_motifs.rankings'})	[('Kansl1', 1.94050683804222), ('Cul1', 1.874901576336485), ('Sept7', 0.7279853586507055), ('Fryl', 3.9773296734553063), ('Fcho2', 2.089561212047895), ('Aftph', 1.7771313080559517), ('Raph1', 0.8240844701144028), ('Zcchc11', 2.544798328770448), ('Ube2g1', 1.4816689903852662), ('Scaf11', 0.629090353112698), ('Nrip1', 0.8293366372470866), ('Rad21', 0.5865922307918139), ('Wtap', 1.107735280259822), …
0.6418653604545653)	('Dgcr8'	1.2252592873114925)	('9330151L19Rik'	2.008566496442336)	('Myt1'	4.151743528634484)	('Frg1'	0.6076401072960308)	('Mrpl39'	0.7825697810339809)	('Bcor'	2.770327910700908)	('Kctd1'	0.5240487543960258)	('Ttc26'	0.8660366748791839)	('Lrrc58'	2.6114265962291965)	('Lsm14b'	0.4236804520352704)	('Ube3c'	1.4529366234528984)	('Fsd1l'	0.7874400477198438)	('Tiprl'	0.6831781807994413)	('Timmdc1'	1.8505489773610715)	('Rnf11'	0.4163077409560369)	('Tpd52'	0.6861290947574593)	('Zfp120'	0.8748950041141684)	('Znrf1'	0.9206768606016152)	('Hspa12a'	1.3551108247663974)	('Wnk1'	0.6999541099909512)	('Exosc2'	2.04101691982345)	('Fam84b'	0.5118684979583259)	('Commd6'	0.934161442536841)	('Tspan11'	0.9527563125723932)	('Cdip1'
Irf1	tfdimers__MD00357	0.107947	3.46686	5.62e-07	1	gene is annotated for similar motif hocomoco__IRF1_MOUSE.H11MO.0.A ('IRF1_MOUSE'; q-value = 5.62e-07)	frozenset({'activating', 'weight>75.0%', 'mm10_10kbp_up_10kbp_down_full_tx_v10_clust.genes_vs_motifs.rankings'})	[('Wnt3', 0.390342801326455), ('Zbtb16', 4.773683218974307), ('Ddx23', 1.5856647064596432), ('Nxn', 0.8770549633287141)]	178
Irf5	tfdimers__MD00466	0.109101	3.77072	9.23e-09	0.8833	gene is orthologous to ENSG00000128604 in H. sapiens (identity = 88%) which is annotated for similar motif tfdimers__MD00527 ('M00415_forward_4_M00772_forward dimer: AREB6 / IRF'; q-value = 9.23e-09)	frozenset({'activating', 'weight>75.0%', 'mm10_10kbp_up_10kbp_down_full_tx_v10_clust.genes_vs_motifs.rankings'})	[('Rb1cc1', 0.4113482367514854), ('Echdc1', 0.412062632278213), ('Anapc15', 0.554294645099431), ('Metap1', 0.8346861087167764), ('Atxn7', 0.6579682523930314), ('Inip', 1.87629385985325), ('Lsm8', 0.480356864768428), ('Zim3', 1.2478211057659978), ('Baz1a', 2.424800312706087), ('Arl13b', 2.9866449667283845)]	851
Irf8	metacluster_2.6	0.0817257	3.46813	0	1	gene is directly annotated	frozenset({'activating', 'weight>75.0%', 'mm10_10kbp_up_10kbp_down_full_tx_v10_clust.genes_vs_motifs.rankings'})	[('Plppr4', 0.6630634394527791), ('Gsto1', 0.6249913437003497), ('Tm9sf3', 1.040609095794963), ('Rxrg', 1.74885512077503), ('Baiap2', 0.5715068646255678), ('Atp2b2', 0.6124728859801074), ('Prdm10', 0.5046583993291662), ('Snx6', 0.3881986291393975), ('Atp2b1', 0.5025606368507792), ('Rasgef1c', 0.4175599054187257), ('Cd47', 2.0361375385522726), ('Lmo3', 0.589130553889478), ('Lifr', 2.88716425433933…	1130
Irf9	tfdimers__MD00015	0.0749489	3.31473	5.41e-06	1	motif similar to transfac_pro__M00972 ('V$IRF_Q6_01: IRF'; q-value = 5.41e-06) which is directly annotated	frozenset({'activating', 'weight>75.0%', 'mm10_10kbp_up_10kbp_down_full_tx_v10_clust.genes_vs_motifs.rankings'})	[('Sp5', 0.8739393741598137), ('Exoc4', 1.1250270290444264), ('Rcan2', 0.7341348723403252), ('Ramp1', 1.9168465545620563), ('Arpp21', 1.1252415457151237), ('Map3k1', 2.441729743929709), ('Exoc3l4', 0.4349065800596151), ('Igfbp1', 1.644605900758925), ('Acpt', 0.4452649686085273), ('Gng4', 8.91281024517989), ('Gltscr2', 2.573882031715573), ('Grpel2', 0.4819138741433973), ('Pik3cg', 2.27106151578618…	2129
Jund	metacluster_115.1	0.0564886	3.16018	7.8e-16	0.821114	gene is orthologous to ENSG00000130522 in H. sapiens (identity = 82%) which is annotated for similar motif transfac_pro__M04803 ('V$JUND_03: JunD'; q-value = 7.8e-16)	frozenset({'activating', 'weight>75.0%', 'mm10_10kbp_up_10kbp_down_full_tx_v10_clust.genes_vs_motifs.rankings'})	[('Nipbl', 2.319834781820675), ('Usp9x', 0.6462656732015472), ('Setd5', 4.69031745785737), ('Cul1', 1.601784908696437), ('Stag2', 1.0603315280638228), ('Tab2', 0.7110529476848171), ('Kmt2e', 7.522193738857318), ('Azin1', 0.4780298666241792), ('Kansl1', 2.837025789146425), ('Rdx', 10.861569567898629), ('Pafah1b1', 3.180749443463811), ('Kansl1l', 2.109581474055508), ('Tiparp', 1.9821294340971332), …
kd1'	1.0294846491705525)	('Sltm'	5.113190756975356)	('Eif4h'	1.075707382196733)	('Enah'	1.5393641817459018)	('Nono'	17.47062104508447)	('Ambra1'	0.8065555851490355)	('Cmc4'	0.6365716802280199)	('Pak3'	5.632877690877418)	('Patl1'	8.398327495734035)	('Zfp329'	0.892116271864358)	('Akap9'	0.8570908861862234)	('Ralbp1'	3.4052752832419477)	('Rbbp7'	0.6761525965103288)	('Gtf3c2'	1.3503259929519975)	('Asap1'	0.69305692885815)	('Akirin1'	7.604755163381907)	('Cebpg'	0.978212852009329)	('Gclc'	0.7665987841223281)	('Tmem55a'	0.7780776443801459)	('H2afy2'	6.704364687962687)	('Siah2'	3.4238783645470607)	('Atp6v1c1'	1.6972779503075506)	('Pelo'	0.7806478211594726)	('Mrrf'	0.6273375716689945)	('Chn1'	4.640914079435358)
Klf13	metacluster_131.4	0.0695829	3.99097	9.36e-06	0.934256	gene is orthologous to ENSG00000169926 in H. sapiens (identity = 93%) which is annotated for similar motif transfac_pro__M09826 ('V$BTEB3_02: BTEB3'; q-value = 9.36e-06)	frozenset({'activating', 'weight>75.0%', 'mm10_10kbp_up_10kbp_down_full_tx_v10_clust.genes_vs_motifs.rankings'})	[('Mbd5', 2.5660239832787237), ('Zcchc11', 2.3214399286540592), ('Shoc2', 0.4286510658476139), ('Nipbl', 0.4945732451064248), ('Tiparp', 1.2757889856012876), ('Mpped2', 0.4076729319651805), ('March7', 2.063617584541407), ('Sept7', 0.5493443779011078), ('Bcorl1', 1.7663411264659556), ('Mef2a', 0.478230604844866), ('Socs6', 0.4599922712656215), ('Creb1', 0.9713631912261896), ('Aftph', 2.03987565692…	4857
Klf13	metacluster_3.2	0.067753	3.79371	2.45e-06	0.9375	motif similar to taipale_cyt_meth__KLF13_NRCCACGCCCMYN_FL_repr ('KLF13 [Znf_C2H2]'; q-value = 2.45e-06) which is annotated for orthologous gene ENSG00000169926 in H. sapiens (identity = 93%)	frozenset({'activating', 'weight>75.0%', 'mm10_10kbp_up_10kbp_down_full_tx_v10_clust.genes_vs_motifs.rankings'})	[('Zcchc11', 2.3214399286540592), ('Mbd5', 2.5660239832787237), ('Mpped2', 0.4076729319651805), ('Nipbl', 0.4945732451064248), ('Sept7', 0.5493443779011078), ('Tle1', 0.5592479371533404), ('Tiparp', 1.2757889856012876), ('March7', 2.063617584541407), ('Mpdz', 0.7966780177597488), ('Creb1', 0.9713631912261896), ('Zhx3', 0.6767967742969535), ('Mef2a', 0.478230604844866), ('Syt1', 0.4057031519472591…	4464
Klf13	tfdimers__MD00332	0.0628668	3.26703	2.01e-06	0.934256	gene is orthologous to ENSG00000169926 in H. sapiens (identity = 93%) which is annotated for similar motif transfac_pro__M09826 ('V$BTEB3_02: BTEB3'; q-value = 2.01e-06)	frozenset({'activating', 'weight>75.0%', 'mm10_10kbp_up_10kbp_down_full_tx_v10_clust.genes_vs_motifs.rankings'})	[('D930028M14Rik', 0.771968681162161), ('Bcorl1', 1.7663411264659556), ('Mbd5', 2.5660239832787237), ('Ccnd2', 0.4915801695719345), ('Zcchc11', 2.3214399286540592), ('Mpped2', 0.4076729319651805), ('Tiparp', 1.2757889856012876), ('Sertad2', 0.6232630232570326), ('Nipbl', 0.4945732451064248), ('Sept7', 0.5493443779011078), ('Nfib', 0.7125228914618502), ('Vprbp', 0.3908462028383703), ('Fzd2', 2.546…	1638
Klf13	transfac_pro__M02281	0.0652675	3.5258	1.69e-06	0.934256	gene is orthologous to ENSG00000169926 in H. sapiens (identity = 93%) which is annotated for similar motif transfac_pro__M09826 ('V$BTEB3_02: BTEB3'; q-value = 1.69e-06)	frozenset({'activating', 'weight>75.0%', 'mm10_10kbp_up_10kbp_down_full_tx_v10_clust.genes_vs_motifs.rankings'})	[('Tiparp', 1.2757889856012876), ('Mpped2', 0.4076729319651805), ('Zcchc11', 2.3214399286540592), ('Nipbl', 0.4945732451064248), ('Zfand5', 0.4920667286514829), ('Bcorl1', 1.7663411264659556), ('Shoc2', 0.4286510658476139), ('Mbd5', 2.5660239832787237), ('Creb1', 0.9713631912261896), ('Mef2a', 0.478230604844866), ('March7', 2.063617584541407), ('Sertad2', 0.6232630232570326), ('Aftph', 2.03987565…	4161
Klf13	tfdimers__MD00391	0.064234	3.41439	1.28e-06	0.934256	gene is orthologous to ENSG00000169926 in H. sapiens (identity = 93%) which is annotated for similar motif transfac_pro__M09826 ('V$BTEB3_02: BTEB3'; q-value = 1.28e-06)	frozenset({'activating', 'weight>75.0%', 'mm10_10kbp_up_10kbp_down_full_tx_v10_clust.genes_vs_motifs.rankings'})	[('Mbd5', 2.5660239832787237), ('Bcorl1', 1.7663411264659556), ('D930028M14Rik', 0.771968681162161), ('Zcchc11', 2.3214399286540592), ('Mpped2', 0.4076729319651805), ('Nipbl', 0.4945732451064248), ('Tiparp', 1.2757889856012876), ('Socs6', 0.4599922712656215), ('Shoc2', 0.4286510658476139), ('Sept7', 0.5493443779011078), ('Zfand5', 0.4920667286514829), ('Sertad2', 0.6232630232570326), ('Mef2a', 0.…	4978
Klf13	metacluster_131.7	0.0673241	3.74748	1.48e-08	0.934256	gene is orthologous to ENSG00000169926 in H. sapiens (identity = 93%) which is annotated for similar motif transfac_pro__M09826 ('V$BTEB3_02: BTEB3'; q-value = 1.48e-08)	frozenset({'activating', 'weight>75.0%', 'mm10_10kbp_up_10kbp_down_full_tx_v10_clust.genes_vs_motifs.rankings'})	[('Bcorl1', 1.7663411264659556), ('Stmn2', 1.1312904003965305), ('D930028M14Rik', 0.771968681162161), ('Mpped2', 0.4076729319651805), ('Ccnd2', 0.4915801695719345), ('Mbd5', 2.5660239832787237), ('Sept7', 0.5493443779011078), ('Socs6', 0.4599922712656215), ('Zcchc11', 2.3214399286540592), ('Ctbp2', 2.3061376984348665), ('Arhgap21', 0.5769418562233373), ('Gtf2i', 0.8305695504186387), ('Nipbl', 0.4…	4970
Klf13	tfdimers__MD00569	0.0670572	3.71872	4.27e-09	0.934256	gene is orthologous to ENSG00000169926 in H. sapiens (identity = 93%) which is annotated for similar motif transfac_pro__M09826 ('V$BTEB3_02: BTEB3'; q-value = 4.27e-09)	frozenset({'activating', 'weight>75.0%', 'mm10_10kbp_up_10kbp_down_full_tx_v10_clust.genes_vs_motifs.rankings'})	[('Stmn2', 1.1312904003965305), ('Mbd5', 2.5660239832787237), ('Mpped2', 0.4076729319651805), ('D930028M14Rik', 0.771968681162161), ('Socs6', 0.4599922712656215), ('Bcorl1', 1.7663411264659556), ('Scn9a', 0.7018064923898648), ('Ccnd2', 0.4915801695719345), ('Arhgap21', 0.5769418562233373), ('Shoc2', 0.4286510658476139), ('Tiparp', 1.2757889856012876), ('Sertad2', 0.6232630232570326), ('Zcchc11', …	4722
Klf13	metacluster_3.10	0.0624803	3.22536	1.81e-09	0.207612	gene is orthologous to FBgn0040765 in D. melanogaster (identity = 20%) which is annotated for similar motif nitta__luna_TCTGGG40NCTG_KAA_RCCACGCCCW_m1_c2 ('luna (fly)'; q-value = 1.81e-09)	frozenset({'activating', 'weight>75.0%', 'mm10_10kbp_up_10kbp_down_full_tx_v10_clust.genes_vs_motifs.rankings'})	[('Ap1g1', 0.4823952415697292), ('Deaf1', 0.4932653970913517), ('Tiparp', 1.2757889856012876), ('Qk', 0.5491404978316613), ('Nipbl', 0.4945732451064248), ('Aftph', 2.039875656921054), ('Zfand5', 0.4920667286514829), ('Prkar2a', 0.8152276680382536), ('Eif4g3', 0.5333930955222951), ('Arf6', 0.4901799301440334), ('Pkn2', 0.4796881676989377), ('Sept7', 0.5493443779011078), ('Tra2a', 0.744540618680249…	3274
Klf13	metacluster_3.11	0.0613916	3.10801	8.35e-10	0.934256	gene is orthologous to ENSG00000169926 in H. sapiens (identity = 93%) which is annotated for similar motif transfac_pro__M09826 ('V$BTEB3_02: BTEB3'; q-value = 8.35e-10)	frozenset({'activating', 'weight>75.0%', 'mm10_10kbp_up_10kbp_down_full_tx_v10_clust.genes_vs_motifs.rankings'})	[('Zcchc11', 2.3214399286540592), ('March7', 2.063617584541407), ('Tiparp', 1.2757889856012876), ('Mbd5', 2.5660239832787237), ('Tle1', 0.5592479371533404), ('Mpdz', 0.7966780177597488), ('Mpped2', 0.4076729319651805), ('Socs6', 0.4599922712656215), ('Zhx3', 0.6767967742969535), ('Zfand5', 0.4920667286514829), ('Mef2a', 0.478230604844866), ('Cdh2', 0.6379828689534589), ('Pkn2', 0.4796881676989377…	4220
Klf13	metacluster_3.7	0.0639385	3.38255	5.53e-10	0.934256	gene is orthologous to ENSG00000169926 in H. sapiens (identity = 93%) which is annotated for similar motif transfac_pro__M09826 ('V$BTEB3_02: BTEB3'; q-value = 5.53e-10)	frozenset({'activating', 'weight>75.0%', 'mm10_10kbp_up_10kbp_down_full_tx_v10_clust.genes_vs_motifs.rankings'})	[('Mbd5', 2.5660239832787237), ('Bcorl1', 1.7663411264659556), ('D930028M14Rik', 0.771968681162161), ('Mpped2', 0.4076729319651805), ('Nipbl', 0.4945732451064248), ('Zcchc11', 2.3214399286540592), ('Ccnd2', 0.4915801695719345), ('Syt1', 0.4057031519472591), ('Tiparp', 1.2757889856012876), ('Ahdc1', 1.2226774107930922), ('Sept7', 0.5493443779011078), ('Sertad2', 0.6232630232570326), ('Shoc2', 0.42…	4782
Klf13	metacluster_3.9	0.0626645	3.24522	3.01e-10	0.934256	gene is orthologous to ENSG00000169926 in H. sapiens (identity = 93%) which is annotated for similar motif transfac_pro__M09826 ('V$BTEB3_02: BTEB3'; q-value = 3.01e-10)	frozenset({'activating', 'weight>75.0%', 'mm10_10kbp_up_10kbp_down_full_tx_v10_clust.genes_vs_motifs.rankings'})	[('Mbd5', 2.5660239832787237), ('Mpdz', 0.7966780177597488), ('Tle1', 0.5592479371533404), ('Mpped2', 0.4076729319651805), ('Mapk1ip1l', 0.5091515949575348), ('Zhx3', 0.6767967742969535), ('March7', 2.063617584541407), ('Socs6', 0.4599922712656215), ('Zeb2', 1.9581794630384552), ('Cdh2', 0.6379828689534589), ('Numb', 0.4017357211883716), ('Sept7', 0.5493443779011078), ('Zfand5', 0.492066728651482…	2472
Klf13	metacluster_3.4	0.064198	3.41051	2.73e-11	0.934256	gene is orthologous to ENSG00000169926 in H. sapiens (identity = 93%) which is annotated for similar motif transfac_pro__M09826 ('V$BTEB3_02: BTEB3'; q-value = 2.73e-11)	frozenset({'activating', 'weight>75.0%', 'mm10_10kbp_up_10kbp_down_full_tx_v10_clust.genes_vs_motifs.rankings'})	[('Mbd5', 2.5660239832787237), ('Sept7', 0.5493443779011078), ('Cpsf6', 0.8691518539507185), ('Mpped2', 0.4076729319651805), ('Socs6', 0.4599922712656215), ('Zfand5', 0.4920667286514829), ('Ap1g1', 0.4823952415697292), ('Ppig', 0.4435955497987554), ('Zcchc11', 2.3214399286540592), ('Rhobtb3', 2.2037466298132684), ('Dock3', 0.4194400166543301), ('Sertad2', 0.6232630232570326), ('Kdm7a', 0.57301692…	1580
Klf13	metacluster_3.5	0.0661656	3.6226	2.07e-14	0.9375	motif similar to taipale_cyt_meth__KLF13_NRCCACGCCCMYN_eDBD ('KLF13 [Znf_C2H2]'; q-value = 2.07e-14) which is annotated for orthologous gene ENSG00000169926 in H. sapiens (identity = 93%)	frozenset({'activating', 'weight>75.0%', 'mm10_10kbp_up_10kbp_down_full_tx_v10_clust.genes_vs_motifs.rankings'})	[('Tiparp', 1.2757889856012876), ('Zfand5', 0.4920667286514829), ('Socs6', 0.4599922712656215), ('Sept7', 0.5493443779011078), ('Mpped2', 0.4076729319651805), ('Nipbl', 0.4945732451064248), ('Shoc2', 0.4286510658476139), ('Mbd5', 2.5660239832787237), ('Zcchc11', 2.3214399286540592), ('Arhgap21', 0.5769418562233373), ('Creb1', 0.9713631912261896), ('Sertad2', 0.6232630232570326), ('Tpbg', 0.496581…	4964
Klf13	metacluster_3.3	0.0656117	3.5629	3.35e-22	0.934256	gene is orthologous to ENSG00000169926 in H. sapiens (identity = 93%) which is annotated for similar motif transfac_pro__M09826 ('V$BTEB3_02: BTEB3'; q-value = 3.35e-22)	frozenset({'activating', 'weight>75.0%', 'mm10_10kbp_up_10kbp_down_full_tx_v10_clust.genes_vs_motifs.rankings'})	[('Mbd5', 2.5660239832787237), ('Zcchc11', 2.3214399286540592), ('D930028M14Rik', 0.771968681162161), ('Mpped2', 0.4076729319651805), ('March7', 2.063617584541407), ('Nipbl', 0.4945732451064248), ('Sept7', 0.5493443779011078), ('Bcorl1', 1.7663411264659556), ('Syt1', 0.4057031519472591), ('Nfib', 0.7125228914618502), ('Zfand5', 0.4920667286514829), ('Socs6', 0.4599922712656215), ('Ccnd2', 0.49158…	4953
Klf13	metacluster_133.2	0.0663488	3.64235	0	0.9375	motif is annotated for orthologous gene ENSG00000169926 in H. sapiens (identity = 93%)	frozenset({'activating', 'weight>75.0%', 'mm10_10kbp_up_10kbp_down_full_tx_v10_clust.genes_vs_motifs.rankings'})	[('Zcchc11', 2.3214399286540592), ('Mbd5', 2.5660239832787237), ('Mpped2', 0.4076729319651805), ('Sept7', 0.5493443779011078), ('Tiparp', 1.2757889856012876), ('Zfand5', 0.4920667286514829), ('March7', 2.063617584541407), ('Nipbl', 0.4945732451064248), ('Socs6', 0.4599922712656215), ('Creb1', 0.9713631912261896), ('Sertad2', 0.6232630232570326), ('Zhx3', 0.6767967742969535), ('Shoc2', 0.428651065…	4715
Klf13	metacluster_195.2	0.0607181	3.03542	0	0.9375	motif is annotated for orthologous gene ENSG00000169926 in H. sapiens (identity = 93%)	frozenset({'activating', 'weight>75.0%', 'mm10_10kbp_up_10kbp_down_full_tx_v10_clust.genes_vs_motifs.rankings'})	[('Zfand5', 0.4920667286514829), ('Sept7', 0.5493443779011078), ('Mbd5', 2.5660239832787237), ('Socs6', 0.4599922712656215), ('Tiparp', 1.2757889856012876), ('Sertad2', 0.6232630232570326), ('Ap1g1', 0.4823952415697292), ('Aftph', 2.039875656921054), ('Nipbl', 0.4945732451064248), ('Zcchc11', 2.3214399286540592), ('Mpped2', 0.4076729319651805), ('Creb1', 0.9713631912261896), ('Mpdz', 0.7966780177…	4989
Klf13	metacluster_170.2	0.0620016	3.17377	0	1	gene is directly annotated	frozenset({'activating', 'weight>75.0%', 'mm10_10kbp_up_10kbp_down_full_tx_v10_clust.genes_vs_motifs.rankings'})	[('Bcorl1', 1.7663411264659556), ('D930028M14Rik', 0.771968681162161), ('Mpped2', 0.4076729319651805), ('Nipbl', 0.4945732451064248), ('Zcchc11', 2.3214399286540592), ('Ccnd2', 0.4915801695719345), ('Tiparp', 1.2757889856012876), ('Mbd5', 2.5660239832787237), ('Thra', 0.4087440938203975), ('Ctbp2', 2.3061376984348665), ('Shoc2', 0.4286510658476139), ('Zeb2', 1.9581794630384552), ('Sept7', 0.54934…	4981
Klf13	transfac_pro__M07461	0.0637034	3.3572	0	1	gene is directly annotated	frozenset({'activating', 'weight>75.0%', 'mm10_10kbp_up_10kbp_down_full_tx_v10_clust.genes_vs_motifs.rankings'})	[('Stmn2', 1.1312904003965305), ('Nmt2', 0.4190055673727188), ('Zfand5', 0.4920667286514829), ('Mpped2', 0.4076729319651805), ('Tiparp', 1.2757889856012876), ('Mbd5', 2.5660239832787237), ('Socs6', 0.4599922712656215), ('Zcchc11', 2.3214399286540592), ('Dnpep', 0.5197555804954352), ('Sertad2', 0.6232630232570326), ('Shoc2', 0.4286510658476139), ('Pkn2', 0.4796881676989377), ('Sept7', 0.5493443779…	4989
Klf16	metacluster_101.6	0.0792415	3.28088	5.26e-24	0.880478	gene is orthologous to ENSG00000129911 in H. sapiens (identity = 88%) which is annotated for similar motif dbtfbs__KLF16_representative_N2 ('KLF16 (human, representative N2)'; q-value = 5.26e-24)	frozenset({'activating', 'weight>75.0%', 'mm10_10kbp_up_10kbp_down_full_tx_v10_clust.genes_vs_motifs.rankings'})	[('Mbtd1', 2.769031598262949), ('Numb', 0.7345902847588988), ('Auts2', 0.5650596115099397), ('Acvr1c', 0.4962426364740898), ('Maf', 0.848173779890995), ('Armcx2', 0.4277090214419859), ('P4ha1', 1.3097451582532362), ('Ppp1r12a', 0.6983036869774262), ('Fam208b', 0.5413587900549708), ('Zfp948', 0.4958132831921493), ('Setd1b', 0.5611716921650934), ('Alcam', 0.5650303265524287), ('1190002N15Rik', 2.47…	4402
Klf16	metacluster_159.3	0.0757865	3.02706	0	0.880478	gene is orthologous to ENSG00000129911 in H. sapiens (identity = 88%) which is directly annotated for motif	frozenset({'activating', 'weight>75.0%', 'mm10_10kbp_up_10kbp_down_full_tx_v10_clust.genes_vs_motifs.rankings'})	[('Setd1b', 0.5611716921650934), ('Clcn4', 0.4475318185090705), ('Peg3', 0.4675755981058717), ('Galnt9', 1.214528113852816), ('9530059O14Rik', 0.5553578499719859), ('Tecta', 0.4860550767186356), ('March9', 0.7465012602201657), ('Maf', 0.848173779890995), ('Tmem240', 0.4429429606646018), ('Smim15', 0.8710064067768375), ('Mbtd1', 2.769031598262949), ('Egflam', 2.598191085230249), ('Csmd1', 0.390822…	896
Klf5	metacluster_3.9	0.0587363	3.38616	1.85e-07	0.892779	motif similar to hocomoco__KLF5_HUMAN.H11MO.0.A ('KLF5_HUMAN'; q-value = 1.85e-07) which is annotated for orthologous gene ENSG00000102554 in H. sapiens (identity = 89%)	frozenset({'activating', 'weight>75.0%', 'mm10_10kbp_up_10kbp_down_full_tx_v10_clust.genes_vs_motifs.rankings'})	[('Erdr1', 3.1328988221960894), ('Tsnax', 0.5851242101144185), ('Tbl1x', 0.9738005591339778), ('Lingo2', 3.5692732746924127), ('Atp2b1', 0.529328980971491), ('Foxj3', 0.914329614605394), ('Nr3c1', 0.4924580235703221), ('Foxp2', 0.6784495613996903), ('Fhl1', 1.1451457717444569), ('Foxp1', 1.162141952551924), ('Adgrl3', 1.864801836058112), ('Myo9a', 1.3667902388503483), ('Cdh8', 0.9585258498550236)…	1432
Klf6	tfdimers__MD00569	0.0676118	3.05329	4.12e-07	0.845912	gene is orthologous to ENSG00000067082 in H. sapiens (identity = 84%) which is annotated for similar motif hocomoco__KLF6_HUMAN.H11MO.0.A ('KLF6_HUMAN'; q-value = 4.12e-07)	frozenset({'activating', 'weight>75.0%', 'mm10_10kbp_up_10kbp_down_full_tx_v10_clust.genes_vs_motifs.rankings'})	[('Rdx', 1.5378194777858758), ('Kansl1l', 1.2311661176412516), ('Raph1', 3.190578140180232), ('Atf2', 0.6158940837291237), ('Rb1cc1', 0.7799549440244421), ('Ezh2', 0.4056462831520941), ('Stag1', 1.4043823620461344), ('N4bp2', 2.524202218585444), ('Itgb1', 1.451206926640842), ('Sept7', 0.5176647262516307), ('Bclaf1', 0.5575200347167445), ('Cdk17', 0.5878328134822938), ('Aftph', 1.4470639250209114)…	4906
Klf6	metacluster_36.2	0.0671231	3.00655	0	0.95053	motif is annotated for orthologous gene ENSG00000067082 in H. sapiens (identity = 95%)	frozenset({'activating', 'weight>75.0%', 'mm10_10kbp_up_10kbp_down_full_tx_v10_clust.genes_vs_motifs.rankings'})	[('Rdx', 1.5378194777858758), ('Rb1cc1', 0.7799549440244421), ('Bclaf1', 0.5575200347167445), ('Raph1', 3.190578140180232), ('Itgb1', 1.451206926640842), ('Ppm1a', 0.8857064514602739), ('Kansl1l', 1.2311661176412516), ('Stag1', 1.4043823620461344), ('D1Ertd622e', 1.1032899601808193), ('Sept7', 0.5176647262516307), ('Ezh2', 0.4056462831520941), ('Ncoa7', 2.453035122696766), ('N4bp2', 2.52420221858…	4606
Klf6	swissregulon__hs__KLF6	0.0680477	3.09497	0	0.95053	motif is annotated for orthologous gene ENSG00000067082 in H. sapiens (identity = 95%)	frozenset({'activating', 'weight>75.0%', 'mm10_10kbp_up_10kbp_down_full_tx_v10_clust.genes_vs_motifs.rankings'})	[('Rdx', 1.5378194777858758), ('Rb1cc1', 0.7799549440244421), ('Raph1', 3.190578140180232), ('Kansl1l', 1.2311661176412516), ('Zfp804a', 0.7977153799974824), ('Cdk17', 0.5878328134822938), ('N4bp2', 2.524202218585444), ('Sept7', 0.5176647262516307), ('Itgb1', 1.451206926640842), ('D1Ertd622e', 1.1032899601808193), ('Dopey1', 0.4159557417103027), ('Ppm1a', 0.8857064514602739), ('Atf2', 0.615894083…	4901
Lcorl	metacluster_18.1	0.0931171	3.23605	7.96e-06	0.708712	motif similar to dbtfbs__LCORL_HepG2_ENCSR950NAZ_merged_N1 ('LCORL (human, HepG2, ENCSR950NAZ, merged N1)'; q-value = 7.96e-06) which is annotated for orthologous gene ENSG00000178177 in H. sapiens (identity = 70%)	frozenset({'activating', 'weight>75.0%', 'mm10_10kbp_up_10kbp_down_full_tx_v10_clust.genes_vs_motifs.rankings'})	[('Nipbl', 0.5118203434329477), ('Ctcf', 1.2088017336259915), ('Usp9x', 0.9729692153089272), ('Neto2', 1.0683512970473688), ('C77370', 0.6496923570266767), ('N4bp2', 2.4573999775452875), ('Wasf1', 1.5951220057296311), ('Pde7a', 0.8533219095202036), ('Scmh1', 3.123920936702972), ('Zcchc11', 0.4233161614362152), ('Ankrd11', 0.432438595066256), ('Spry1', 0.8194779254388638), ('Rasal2', 0.77328661919…	4917
Lhx2	swissregulon__hs__LHX2	0.0753135	3.25831	0	0.990148	gene is orthologous to ENSG00000106689 in H. sapiens (identity = 99%) which is directly annotated for motif	frozenset({'activating', 'weight>75.0%', 'mm10_10kbp_up_10kbp_down_full_tx_v10_clust.genes_vs_motifs.rankings'})	[('Lhx2', 1.0), ('Phf21b', 0.6004987433476116), ('E030030I06Rik', 1.2924623995541926), ('Dlx6', 0.4079895529841142)]	191
Maf	tfdimers__MD00569	0.0660715	3.20642	6.26e-06	0.908189	motif similar to tfdimers__MD00162 ('M01721_forward_3_M00983_forward dimer: PUR1 / MAF'; q-value = 6.26e-06) which is annotated for orthologous gene ENSG00000178573 in H. sapiens (identity = 90%)	frozenset({'activating', 'weight>75.0%', 'mm10_10kbp_up_10kbp_down_full_tx_v10_clust.genes_vs_motifs.rankings'})	[('Fut8', 5.370401774044984), ('Neto2', 0.571741118806712), ('Dlgap1', 4.456504186297616), ('Galnt13', 1.11553647902706), ('Tiparp', 2.064753973046077), ('Rap2b', 1.2993181968240437), ('Tcf12', 10.373588601535175), ('Itgb1', 0.5868294995690452), ('Far1', 0.5042713481025505), ('Ndnf', 0.5062985882900587), ('St6gal2', 2.5804494105627995), ('Apc', 0.6686260521795532), ('Esco1', 1.1678459260111038), …	3268
Maf	tfdimers__MD00332	0.0649615	3.08786	2.68e-12	0.908189	motif similar to tfdimers__MD00162 ('M01721_forward_3_M00983_forward dimer: PUR1 / MAF'; q-value = 2.68e-12) which is annotated for orthologous gene ENSG00000178573 in H. sapiens (identity = 90%)	frozenset({'activating', 'weight>75.0%', 'mm10_10kbp_up_10kbp_down_full_tx_v10_clust.genes_vs_motifs.rankings'})	[('Fut8', 5.370401774044984), ('Neto2', 0.571741118806712), ('Fam208b', 10.637866247446322), ('Galnt13', 1.11553647902706), ('Itgb1', 0.5868294995690452), ('Klhl24', 2.0132337241556213), ('Mtus1', 1.0217356272760272), ('Lyst', 4.589375983810013), ('Mbd5', 0.8760190371622153), ('Dlgap1', 4.456504186297616), ('Grm3', 1.053412873027451), ('Erbb4', 3.41274326319498), ('Grik2', 3.778568144182448), ('P…	935
Mafb	tfdimers__MD00569	0.0895103	3.21776	6.26e-06	0.972136	motif similar to tfdimers__MD00162 ('M01721_forward_3_M00983_forward dimer: PUR1 / MAF'; q-value = 6.26e-06) which is annotated for orthologous gene ENSG00000204103 in H. sapiens (identity = 97%)	frozenset({'activating', 'weight>75.0%', 'mm10_10kbp_up_10kbp_down_full_tx_v10_clust.genes_vs_motifs.rankings'})	[('Casz1', 2.311597960613285), ('Tshz1', 1.991187428342408), ('Gad1', 6.610036353891045), ('Sox2', 13.759438896996537), ('Rreb1', 0.9814878608144056), ('Esrrg', 10.544616378320717), ('Zadh2', 0.5463166802504451), ('Phyhipl', 0.4099548798887258), ('Maml3', 9.384149288550825), ('Zfhx3', 0.7514502097268139), ('Igf1r', 0.8901699156098033), ('Elavl2', 0.7666136518119071), ('Foxf1', 1.297630202084995),…	2266
Mafb	metacluster_129.1	0.0911739	3.32976	1.13e-06	0.972136	motif similar to tfdimers__MD00476 ('M01216_reverse_6_M00983_forward dimer: FOXO1 / MAF'; q-value = 1.13e-06) which is annotated for orthologous gene ENSG00000204103 in H. sapiens (identity = 97%)	frozenset({'activating', 'weight>75.0%', 'mm10_10kbp_up_10kbp_down_full_tx_v10_clust.genes_vs_motifs.rankings'})	[('Casz1', 2.311597960613285), ('Sox2', 13.759438896996537), ('Satb1', 1.6233152311128105), ('Zfhx3', 0.7514502097268139), ('Dlx2', 8.327960577138011), ('Sp9', 6.628887887781133), ('Elavl2', 0.7666136518119071), ('Plxna4', 0.8278533069983065), ('Zfhx4', 7.2389169486337535), ('Pld4', 0.6318738165267084), ('Scrt1', 1.29945270264375), ('Nfib', 13.388169404955653), ('2700069I18Rik', 0.446215189037434…	2504
Mafb	transfac_pro__M02879	0.0913759	3.34336	0	1	gene is directly annotated	frozenset({'activating', 'weight>75.0%', 'mm10_10kbp_up_10kbp_down_full_tx_v10_clust.genes_vs_motifs.rankings'})	[('Casz1', 2.311597960613285), ('Sox2', 13.759438896996537), ('Erbb4', 0.411377959266952), ('Igf1r', 0.8901699156098033), ('Tshz1', 1.991187428342408), ('Nfia', 3.723369037042568), ('Sp9', 6.628887887781133), ('Zfhx3', 0.7514502097268139), ('Nfib', 13.388169404955653), ('2700069I18Rik', 0.446215189037434), ('Satb1', 1.6233152311128105), ('Rreb1', 0.9814878608144056), ('Esrrg', 10.544616378320717)…	3520
Mecp2	metacluster_135.10	0.0809618	3.10257	0	0.947791	motif is annotated for orthologous gene ENSG00000169057 in H. sapiens (identity = 94%)	frozenset({'activating', 'weight>75.0%', 'mm10_10kbp_up_10kbp_down_full_tx_v10_clust.genes_vs_motifs.rankings'})	[('Nipbl', 0.4439680387062366), ('Fut8', 0.6061390040750779), ('Pafah1b1', 1.5831766590719607), ('Kansl1l', 0.4427204332243374), ('Zcchc11', 1.7152052028780616), ('Fbxw7', 3.3072783325491124), ('Fndc3a', 0.7353944627967914), ('Cep83', 1.1721015590254358), ('Myo9a', 1.0562866463290754), ('Akt3', 0.6993980658693075), ('Rev1', 1.0903052690801605), ('Fam208b', 0.4102383694125398), ('Zfp804a', 1.31286…	4883
Meox1	metacluster_9.35	0.0761995	3.14633	6.78e-10	1	gene is annotated for similar motif swissregulon__mm__Meox1 ('mm__Meox1'; q-value = 6.78e-10)	frozenset({'activating', 'weight>75.0%', 'mm10_10kbp_up_10kbp_down_full_tx_v10_clust.genes_vs_motifs.rankings'})	[('Ppp1r1b', 1.0256372267117484), ('B3gat2', 6.910800112516971), ('Cnbp', 0.6129704387442375), ('Chaf1b', 2.3245874970072684), ('Tmem2', 1.5671619201526843), ('Col11a1', 0.4444741661995005), ('Chd2', 0.4677212532551537), ('Smim11', 1.000818271382598), ('Olfm3', 6.853630402184634), ('Smyd5', 1.263312176086009), ('Fam65b', 0.4917850176753557), ('Galnt7', 4.021713885941905)]	1123
Msx3	taipale_tf_pairs__TEAD4_DLX2_RCATTCYNNNCAATTA_CAP	0.0841033	3.07773	2.74e-06	1	gene is annotated for similar motif cisbp__M00429 ('Dlx6[gene ID: ENSMUSG00000029754 species: Mus musculus TF status: inferred TF family: Homeodomain DBDs: Homeobox]; Emx1[gene ID: ENSMUSG00000033726 species: Mus musculus TF status: inferred TF family: Homeodomain DBDs: Homeobox]; Gsx1[gene ID: ENSMUSG00000053129 species: Mus musculus TF status: inferred TF family: Homeodomain DBDs: Homeobox]; He…	frozenset({'activating', 'weight>75.0%', 'mm10_10kbp_up_10kbp_down_full_tx_v10_clust.genes_vs_motifs.rankings'})	[('Bora', 0.6132254064138248), ('Rragb', 1.8817899559830973), ('Rac2', 2.003328000247956), ('Tpbgl', 1.5992920314118122), ('Abat', 1.542121835540906)]	568
Mtf1	tfdimers__MD00332	0.0712162	3.07592	7.29e-08	0.924444	gene is orthologous to ENSG00000188786 in H. sapiens (identity = 92%) which is annotated for similar motif tfdimers__MD00418 ('M00084_forward_11_M01243_reverse dimer: MZF1 / MTF1'; q-value = 7.29e-08)	frozenset({'activating', 'weight>75.0%', 'mm10_10kbp_up_10kbp_down_full_tx_v10_clust.genes_vs_motifs.rankings'})	[('Nefm', 0.4946438387155323), ('Nampt', 0.8486042860213072), ('Prkacb', 0.6490457873139712), ('Nfkbia', 0.8458105262366817), ('Nfatc1', 0.7519804994938142), ('Mbnl1', 1.3171215550803634), ('Zyx', 0.6680726591052598), ('Mgat1', 0.6031389008774003), ('Klf6', 0.8853372453105405), ('Ccdc127', 1.4757865980591849), ('Hapln4', 1.0607825509058142), ('Dpy19l3', 0.4013609792892479), ('Ccnc', 0.40293237099…	800
Mxd1	tfdimers__MD00164	0.0909988	3.11442	9.9e-06	0.882353	motif similar to tfdimers__MD00556 ('M01243_forward_4_M01034_forward dimer: MTF1 / Ebox'; q-value = 9.9e-06) which is annotated for orthologous gene ENSG00000059728 in H. sapiens (identity = 88%)	frozenset({'activating', 'weight>75.0%', 'mm10_10kbp_up_10kbp_down_full_tx_v10_clust.genes_vs_motifs.rankings'})	[('Lrrc7', 0.5762473742754222), ('Atf2', 1.712325686722527), ('Pdlim5', 1.8878069650359577), ('Rbm25', 0.7045005395059478), ('Taf15', 0.6452282754265448), ('H2afz', 0.531759036278757), ('R3hdm1', 0.4323841444140457), ('Rab9b', 0.538000949526329), ('Kcnh8', 2.7235799088843424), ('Kctd8', 1.1450670288531644), ('Epha5', 0.532104820300134), ('Adgrl3', 0.9457073812610964), ('Osbpl8', 0.806514069570255…	1028
Myb	tfdimers__MD00236	0.0834092	3.15123	4.33e-08	0.886093	gene is orthologous to ENSG00000118513 in H. sapiens (identity = 88%) which is annotated for similar motif tfdimers__MD00138 ('M00972_reverse_5_M00773_forward dimer: IRF / MYB'; q-value = 4.33e-08)	frozenset({'activating', 'weight>75.0%', 'mm10_10kbp_up_10kbp_down_full_tx_v10_clust.genes_vs_motifs.rankings'})	[('Sox6', 0.9682774059650756), ('Ccnd2', 0.8515300410546071), ('Syn1', 1.4737745404211482), ('Myb', 1.0), ('Gm6034', 0.7329092053158569), ('Fktn', 2.9779419932923856), ('Prox1', 3.4980877146237064)]	535
Mycn	taipale_tf_pairs__TFAP2C_MAX_TNSCCNNNGGSNNNNNNNNNNNNNCACGTGN_CAP_repr	0.073238	4.35606	1.11e-06	1	gene is annotated for similar motif homer__GNCCACGTGG_n-Myc ('n-Myc(bHLH)/mES-nMyc-ChIP-Seq(GSE11431)/Homer'; q-value = 1.11e-06)	frozenset({'activating', 'weight>75.0%', 'mm10_10kbp_up_10kbp_down_full_tx_v10_clust.genes_vs_motifs.rankings'})	[('Far1', 0.6895956614759644), ('Ctdspl2', 0.936320815138415), ('Adk', 1.1761665157193375), ('Atf7ip', 0.6981244742602388), ('Wwp1', 0.4363401455253227), ('Ifrd1', 1.9909316945065407), ('Ppip5k2', 0.8075801932434218), ('Sparcl1', 0.9372102308148966), ('Tes', 0.8040141904658581), ('Fer', 0.9937235013812176), ('Ercc6l2', 1.6703622331757697), ('Fcho2', 0.6019355365826314), ('Rnpc3', 0.56844722845837…	843
Mzf1	tfdimers__MD00557	0.0716284	3.67489	0	0.8297	motif is annotated for orthologous gene ENSG00000099326 in H. sapiens (identity = 82%)	frozenset({'activating', 'weight>75.0%', 'mm10_10kbp_up_10kbp_down_full_tx_v10_clust.genes_vs_motifs.rankings'})	[('Grm5', 2.1639884332470354), ('Nalcn', 0.444738308479109), ('Acsl4', 1.4469450522078542), ('Fndc3a', 0.4003954097190775), ('Pigp', 0.4487377462997259), ('Rev3l', 0.5226907966076674), ('Nap1l3', 1.6068905998184189), ('Xist', 0.3971214120123383), ('Rnf145', 0.7793268330639319), ('Dnajb4', 0.388832554778079), ('Ghr', 0.6445474313113271), ('Tbl1xr1', 1.2494950428832616), ('Bcl10', 0.749991884769904…	3373
Nfatc1	tfdimers__MD00525	0.129226	4.06089	1.98e-07	0.837752	motif similar to tfdimers__MD00541 ('M01718_forward_3_M01010_forward dimer: NF-AT2 / HMGIY'; q-value = 1.98e-07) which is annotated for orthologous gene ENSG00000131196 in H. sapiens (identity = 83%)	frozenset({'activating', 'weight>75.0%', 'mm10_10kbp_up_10kbp_down_full_tx_v10_clust.genes_vs_motifs.rankings'})	[('Pax2', 1.0317251013232491), ('Spsb4', 0.9181375907260796), ('Bcl2l11', 0.8062110923567419), ('Dab1', 1.333500840783918), ('Mtf1', 1.761485716888453), ('Nfatc1', 1.0)]	530
Nfatc4	metacluster_38.4	0.112888	3.96875	0	0.926748	gene is orthologous to ENSG00000100968 in H. sapiens (identity = 92%) which is directly annotated for motif	frozenset({'activating', 'weight>75.0%', 'mm10_10kbp_up_10kbp_down_full_tx_v10_clust.genes_vs_motifs.rankings'})	[('Dab1', 1.6887157430021844), ('Sall3', 1.1627727947907431), ('Ngfr', 1.9482792092441144), ('Wasf3', 1.041623066710665), ('Stambp', 1.7264044375083023), ('Ccnd1', 0.4118396639564287)]	491
Nfe2l1	metacluster_151.1	0.071875	3.36197	9.53e-08	0.854922	motif similar to tfdimers__MD00287 ('M00285_reverse_10_M00175_forward dimer: TCF11 / AP-4'; q-value = 9.53e-08) which is annotated for orthologous gene ENSG00000082641 in H. sapiens (identity = 85%)	frozenset({'activating', 'weight>75.0%', 'mm10_10kbp_up_10kbp_down_full_tx_v10_clust.genes_vs_motifs.rankings'})	[('Dtna', 0.6167294446953904), ('Setd5', 0.5680938260727701), ('Foxj3', 3.7929091788792832), ('Usp9x', 1.961144785848853), ('C77370', 0.8883122795973808), ('Pum2', 0.6932810660715394), ('Pafah1b1', 2.012939988159535), ('Slc39a10', 2.0461028957472607), ('Zfp638', 0.6577195618884515), ('Mbnl1', 1.257185212236739), ('Ube3a', 1.06074799246733), ('Cep83', 0.4259508586366878), ('Sptan1', 0.681548340682…	4994
Nfe2l2	metacluster_188.1	0.106897	3.57785	3.15e-07	0.809917	motif similar to tfdimers__MD00476 ('M01216_reverse_6_M00983_forward dimer: FOXO1 / MAF'; q-value = 3.15e-07) which is annotated for orthologous gene ENSG00000116044 in H. sapiens (identity = 80%)	frozenset({'activating', 'weight>75.0%', 'mm10_10kbp_up_10kbp_down_full_tx_v10_clust.genes_vs_motifs.rankings'})	[('B4galt1', 0.9726446430020728), ('Hif3a', 4.228050830260489), ('Rnf139', 0.6621267503842545), ('Atf4', 0.4132039690333916), ('Crb2', 0.4342330558086448), ('Hnrnpu', 0.3894757589687028), ('Ulk4', 0.4356904424989609), ('Npffr2', 1.0868322796742644), ('Gucy1b2', 0.5822214712042877), ('Flrt2', 0.4035569420955582)]	1160
Nfe2l3	tfdimers__MD00164	0.0669747	3.12205	2.57e-11	0.707576	gene is orthologous to ENSG00000050344 in H. sapiens (identity = 70%) which is annotated for similar motif tfdimers__MD00530 ('M00983_forward_1_M00192_forward dimer: MAF / GR'; q-value = 2.57e-11)	frozenset({'activating', 'weight>75.0%', 'mm10_10kbp_up_10kbp_down_full_tx_v10_clust.genes_vs_motifs.rankings'})	[('Wdr48', 1.619166518063623), ('Slc16a12', 1.5130263897440197), ('Hgsnat', 2.029500344784101), ('1600002D24Rik', 0.6496443333413349), ('9630028B13Rik', 0.6843801463690303), ('Ubxn2a', 0.5688673004166924), ('Miat', 0.4280878756439299), ('Ids', 0.4107591505942565), ('Canx', 0.3880487638514234), ('Smim14', 0.4086922502266207), ('Dnajc10', 1.0320170627124836), ('Dync2li1', 0.4014531136887606), ('Maf…	1917
Nfib	metacluster_24.3	0.0827068	3.62132	2.27e-07	0.849123	gene is orthologous to ENSG00000147862 in H. sapiens (identity = 84%) which is annotated for similar motif transfac_pro__M09762 ('V$NF1B_01: NF1B'; q-value = 2.27e-07)	frozenset({'activating', 'weight>75.0%', 'mm10_10kbp_up_10kbp_down_full_tx_v10_clust.genes_vs_motifs.rankings'})	[('Usp9x', 1.0392774662209436), ('Kmt2e', 1.2804997119869352), ('Zhx1', 2.280285074326991), ('Mpped2', 92.0152913622454), ('Taok1', 0.6825161742504846), ('Zfx', 0.7864764942826487), ('Atf2', 0.5195416496368781), ('Satb1', 23.058475595590387), ('Rdx', 1.239317367527051), ('Pou2f1', 4.725841742098433), ('Kat6b', 1.3837290642953073), ('Cep350', 1.0811616710173078), ('Cdk17', 19.88468143717593), ('Az…	4715
Nfic	metacluster_141.6	0.0698103	3.41077	1.71e-06	0.801181	motif similar to tfdimers__MD00564 ('M00193_forward_9_M01035_forward dimer: NF-1 / YY1'; q-value = 1.71e-06) which is annotated for orthologous gene ENSG00000141905 in H. sapiens (identity = 80%)	frozenset({'activating', 'weight>75.0%', 'mm10_10kbp_up_10kbp_down_full_tx_v10_clust.genes_vs_motifs.rankings'})	[('Cant1', 0.6182172728423955), ('Eif2b2', 0.5503826620288447), ('BC029214', 0.4154142524928301), ('Rnaseh2b', 0.4637131436410345), ('Sept9', 0.765526835615878), ('Arhgap33', 0.5675659095593236), ('Hbb-bt', 0.5279937165151006), ('Stag2', 0.4037940533955442), ('D930007P13Rik', 1.0630735343829854), ('Mef2d', 0.3904247842471408), ('Pttg1', 0.5570623691924056)]	547
Nfyb	metacluster_174.3	0.0581254	3.6767	0	0.990338	gene is orthologous to ENSG00000120837 in H. sapiens (identity = 99%) which is directly annotated for motif	frozenset({'activating', 'weight>75.0%', 'mm10_10kbp_up_10kbp_down_full_tx_v10_clust.genes_vs_motifs.rankings'})	[('Slc39a10', 0.3966671389514448), ('Zfx', 0.5324571243990562), ('Setd5', 0.7242004222066444), ('Fryl', 1.6297743729588514), ('Azin1', 0.4725443270138754), ('Stag2', 0.7355632597821012), ('Tsc22d2', 0.5380965697454725), ('Chd7', 2.682794872540431), ('Fzd3', 0.4445474128254953), ('Rfx3', 0.5668228940961608), ('1600020E01Rik', 0.9685074679829152), ('Zbtb2', 0.4962579506556231), ('Kbtbd2', 0.9743688…	4847
Nfyb	metacluster_174.2	0.0584425	3.71629	0	1	gene is directly annotated	frozenset({'activating', 'weight>75.0%', 'mm10_10kbp_up_10kbp_down_full_tx_v10_clust.genes_vs_motifs.rankings'})	[('Lrp3', 0.999188711292537), ('Ing4', 2.163644675212111), ('Cops7a', 1.476337427374666), ('Kbtbd2', 0.9743688354452296), ('Krr1', 1.7132748060641203), ('Anapc15', 1.2495280815909375), ('Coa4', 1.1564740634325148), ('Ccdc77', 2.3173086243240046), ('Mcts2', 0.4062792954383764), ('Senp1', 4.322973715388497), ('Zbtb6', 0.922939329653995), ('Rbbp8', 5.2784761120208055), ('Akirin1', 0.4579915724553247…	4896
Nkx2-1	tfdimers__MD00335	0.0822132	4.01682	0	0.981183	gene is orthologous to ENSG00000136352 in H. sapiens (identity = 98%) which is directly annotated for motif	frozenset({'activating', 'weight>75.0%', 'mm10_10kbp_up_10kbp_down_full_tx_v10_clust.genes_vs_motifs.rankings'})	[('Tbl1x', 0.5439252800899129), ('Trip12', 0.4484154858450126), ('Cadm1', 0.6382125077782034), ('Dcaf5', 2.565660880043372), ('Stx16', 0.9730464398920818), ('March4', 0.6025757347604421), ('Calcr', 1.896236500437444), ('Elavl2', 0.4142255655771434), ('Nkx2-1', 1.0), ('Yap1', 0.4027625150123835), ('Zfpm2', 2.4040201439885096), ('Slc4a2', 1.076616514998229), ('Gria3', 1.2738130894047577), ('Orc4', …	1170
Nkx6-2	tfdimers__MD00165	0.08861	3.06606	5.21e-07	0.967509	gene is orthologous to ENSG00000148826 in H. sapiens (identity = 96%) which is annotated for similar motif tfdimers__MD00126 ('M00489_forward_2_M01406_reverse dimer: Nkx6-2 / HOXC6'; q-value = 5.21e-07)	frozenset({'activating', 'weight>75.0%', 'mm10_10kbp_up_10kbp_down_full_tx_v10_clust.genes_vs_motifs.rankings'})	[('Acot1', 0.4474520153800421), ('Spag16', 0.6818487143474887), ('Nkx6-2', 1.0), ('Id2', 0.9203834042288216), ('Fam120a', 0.8546743049217387), ('Tmem209', 0.9027617847886092), ('Bmf', 0.4040077548959729)]	752
Nkx6-2	tfdimers__MD00389	0.107945	4.0364	9.77e-08	0.967509	gene is orthologous to ENSG00000148826 in H. sapiens (identity = 96%) which is annotated for similar motif tfdimers__MD00126 ('M00489_forward_2_M01406_reverse dimer: Nkx6-2 / HOXC6'; q-value = 9.77e-08)	frozenset({'activating', 'weight>75.0%', 'mm10_10kbp_up_10kbp_down_full_tx_v10_clust.genes_vs_motifs.rankings'})	[('Reck', 0.7519727132258315), ('Nkx6-2', 1.0), ('Hira', 0.5119094065386788), ('Dbi', 2.0103652482170875), ('Parva', 1.162452771210804), ('Akr1c19', 2.225840810720232), ('Bmf', 0.4040077548959729), ('Acot1', 0.4474520153800421)]	1092
Nkx6-2	tfdimers__MD00160	0.08812	3.04147	2.32e-12	0.967509	gene is orthologous to ENSG00000148826 in H. sapiens (identity = 96%) which is annotated for similar motif tfdimers__MD00126 ('M00489_forward_2_M01406_reverse dimer: Nkx6-2 / HOXC6'; q-value = 2.32e-12)	frozenset({'activating', 'weight>75.0%', 'mm10_10kbp_up_10kbp_down_full_tx_v10_clust.genes_vs_motifs.rankings'})	[('Ric1', 0.4991323120417074), ('Ldhb', 0.4810649754853571), ('Gnb3', 0.7484808383580442), ('Rassf2', 0.4964761394034254), ('Gcat', 1.2235922762869165), ('Krt28', 1.8360147249354013), ('Reck', 0.7519727132258315)]	950
Nr1i3	metacluster_74.17	0.107593	4.63863	4.16e-06	0.726257	gene is orthologous to ENSG00000143257 in H. sapiens (identity = 72%) which is annotated for similar motif tfdimers__MD00094 ('M00096_forward_4_M00964_reverse dimer: Pbx-1 / PXR, CAR, LXR, FXR'; q-value = 4.16e-06)	frozenset({'activating', 'weight>75.0%', 'mm10_10kbp_up_10kbp_down_full_tx_v10_clust.genes_vs_motifs.rankings'})	[('Appbp2', 1.728345938409086), ('Sorcs3', 2.056768518482164), ('Osbpl6', 2.906958401971223), ('Tspan11', 1.027525248236034), ('Ppm1e', 1.3755739718868134), ('Tjp2', 0.6010245944025402)]	189
Nr1i3	tfdimers__MD00442	0.08267	3.1519	1.15e-06	0.747126	motif similar to tfdimers__MD00094 ('M00096_forward_4_M00964_reverse dimer: Pbx-1 / PXR, CAR, LXR, FXR'; q-value = 1.15e-06) which is annotated for orthologous gene ENSG00000143257 in H. sapiens (identity = 74%)	frozenset({'activating', 'weight>75.0%', 'mm10_10kbp_up_10kbp_down_full_tx_v10_clust.genes_vs_motifs.rankings'})	[('Wwc2', 0.4568554929140859), ('9330151L19Rik', 0.9543701756152504), ('Chp1', 0.9104234638762376), ('Prps1', 1.5078640070905904), ('Aldh1l1', 0.5469916540702541), ('Fam173b', 0.4361576199406107), ('Lrp1b', 2.624278357493876), ('Zfp516', 0.7286214605738509), ('Napg', 3.037336023979046), ('Pde7a', 1.5659915292206437)]	762
Nr1i3	metacluster_41.36	0.0935679	3.80199	7.15e-07	0.726257	gene is orthologous to ENSG00000143257 in H. sapiens (identity = 72%) which is annotated for similar motif tfdimers__MD00094 ('M00096_forward_4_M00964_reverse dimer: Pbx-1 / PXR, CAR, LXR, FXR'; q-value = 7.15e-07)	frozenset({'activating', 'weight>75.0%', 'mm10_10kbp_up_10kbp_down_full_tx_v10_clust.genes_vs_motifs.rankings'})	[('Prokr2', 4.078410999673238), ('Clstn2', 5.336170323501413), ('Kif1c', 0.4222024632355251), ('Napg', 3.037336023979046), ('Flrt2', 1.3287978267458045), ('Cdh22', 2.3218943754786725), ('Zfp516', 0.7286214605738509), ('Nog', 0.4108785076732716), ('Xlr4b', 1.1266916543732477), ('Osbpl6', 2.906958401971223), ('Grm8', 0.4587110393746045), ('Dlk1', 1.0198525181145135), ('Tspan11', 1.027525248236034),…	1812
Nr1i3	tfdimers__MD00377	0.081059	3.0558	5.92e-07	0.747126	motif similar to tfdimers__MD00094 ('M00096_forward_4_M00964_reverse dimer: Pbx-1 / PXR, CAR, LXR, FXR'; q-value = 5.92e-07) which is annotated for orthologous gene ENSG00000143257 in H. sapiens (identity = 74%)	frozenset({'activating', 'weight>75.0%', 'mm10_10kbp_up_10kbp_down_full_tx_v10_clust.genes_vs_motifs.rankings'})	[('Aldh1l1', 0.5469916540702541), ('Flrt2', 1.3287978267458045), ('Pde7a', 1.5659915292206437), ('Grm8', 0.4587110393746045), ('Appbp2', 1.728345938409086), ('Napg', 3.037336023979046), ('Cdadc1', 1.656655482892902), ('Clstn2', 5.336170323501413), ('Prokr2', 4.078410999673238), ('Sap30', 0.8157989310699443), ('Sorcs3', 2.056768518482164), ('Tjp2', 0.6010245944025402), ('Klre1', 0.4362334351420163…	1245
Nr1i3	tfdimers__MD00519	0.0894101	3.55397	2.32e-09	0.726257	gene is orthologous to ENSG00000143257 in H. sapiens (identity = 72%) which is annotated for similar motif tfdimers__MD00094 ('M00096_forward_4_M00964_reverse dimer: Pbx-1 / PXR, CAR, LXR, FXR'; q-value = 2.32e-09)	frozenset({'activating', 'weight>75.0%', 'mm10_10kbp_up_10kbp_down_full_tx_v10_clust.genes_vs_motifs.rankings'})	[('Flrt2', 1.3287978267458045), ('Aldh1l1', 0.5469916540702541), ('Napg', 3.037336023979046), ('Prokr2', 4.078410999673238), ('Kif1c', 0.4222024632355251), ('Cdh22', 2.3218943754786725), ('Clstn2', 5.336170323501413), ('Zfp516', 0.7286214605738509), ('Klre1', 0.4362334351420163)]	883
Nr1i3	tfdimers__MD00165	0.0807865	3.03955	3.31e-11	0.726257	gene is orthologous to ENSG00000143257 in H. sapiens (identity = 72%) which is annotated for similar motif tfdimers__MD00094 ('M00096_forward_4_M00964_reverse dimer: Pbx-1 / PXR, CAR, LXR, FXR'; q-value = 3.31e-11)	frozenset({'activating', 'weight>75.0%', 'mm10_10kbp_up_10kbp_down_full_tx_v10_clust.genes_vs_motifs.rankings'})	[('Prokr2', 4.078410999673238), ('Grm8', 0.4587110393746045), ('Tspan11', 1.027525248236034), ('Zfp516', 0.7286214605738509), ('Flrt2', 1.3287978267458045), ('Clstn2', 5.336170323501413), ('Kif1c', 0.4222024632355251), ('Aldh1l1', 0.5469916540702541), ('Sorcs3', 2.056768518482164), ('Cdadc1', 1.656655482892902), ('Cdh22', 2.3218943754786725), ('Rgs16', 1.9355041247436775), ('Nog', 0.4108785076732…	1253
Nr2f2	tfdimers__MD00360	0.0718082	3.54084	1.44e-07	1	gene is orthologous to ENSG00000185551 in H. sapiens (identity = 100%) which is annotated for similar motif tfdimers__MD00124 ('M00967_forward_9_M01275_forward dimer: HNF4, COUP / IPF1'; q-value = 1.44e-07)	frozenset({'activating', 'weight>75.0%', 'mm10_10kbp_up_10kbp_down_full_tx_v10_clust.genes_vs_motifs.rankings'})	[('Prox1', 2.2041879151415795), ('Tmem106c', 1.7098771633188052), ('Fat4', 0.8465238273401333), ('Nr2f2', 1.0), ('Smarca2', 0.7036281299691419), ('Fbxl20', 0.7450724686095134), ('Nfib', 1.1231481417315048), ('Peg3', 6.684069476797867), ('Satb1', 2.2631809498171616), ('Cadm1', 2.738019397621404), ('Nr2f1', 44.05521600746899), ('Ptbp2', 0.3896653293922436), ('Zdbf2', 6.5167027824237485), ('Pcdh19',…	1133
Nr3c1	metacluster_24.9	0.0701834	3.40253	2.11e-06	0.902188	motif similar to tfdimers__MD00304 ('M00921_forward_5_M01207_forward dimer: GR / ETS2'; q-value = 2.11e-06) which is annotated for orthologous gene ENSG00000113580 in H. sapiens (identity = 90%)	frozenset({'activating', 'weight>75.0%', 'mm10_10kbp_up_10kbp_down_full_tx_v10_clust.genes_vs_motifs.rankings'})	[('Hecw1', 0.4210264878055451), ('Btbd10', 2.7439391363771723), ('Rc3h2', 2.645262861158692), ('Nkain2', 7.857445970543308), ('Zfp518a', 0.455399120083969), ('Atp2b1', 0.6851834052766285), ('Dlgap1', 0.8466511894349675), ('Ptprd', 0.4934417235618445), ('Fut9', 0.5665007651833536), ('Cdk13', 0.8011566299682721), ('Tmem126b', 0.854239279659101), ('Grm5', 0.4567027850885768), ('Nr3c1', 1.0), ('Egfem…	968
Nr3c1	metacluster_90.3	0.0663106	3.03184	1.27e-07	0.131148	gene is orthologous to FBgn0035849 in D. melanogaster (identity = 13%) which is annotated for similar motif nitta__ERR_TGATCA40NAGG_KL_NNAAGGTCAN_m1_c2 ('ERR (fly)'; q-value = 1.27e-07)	frozenset({'activating', 'weight>75.0%', 'mm10_10kbp_up_10kbp_down_full_tx_v10_clust.genes_vs_motifs.rankings'})	[('Btbd10', 2.7439391363771723), ('Ahi1', 0.5109545074064822), ('Ptprd', 0.4934417235618445), ('Astn2', 0.3928523053723078), ('Grm5', 0.4567027850885768), ('Zfp518a', 0.455399120083969), ('Hecw1', 0.4210264878055451), ('Kcnmb4', 0.5466420391363994), ('Elmod1', 0.3879182010039882), ('Fut9', 0.5665007651833536), ('Arpp21', 0.7870310505756835), ('Nrxn1', 0.4245241242421493), ('Adcy3', 1.295712982938…	1322
Nr3c1	tfdimers__MD00343	0.0675519	3.15066	1.07e-08	0.883985	gene is orthologous to ENSG00000113580 in H. sapiens (identity = 88%) which is annotated for similar motif tfdimers__MD00122 ('M00761_forward_9_M00921_reverse dimer: p53 decamer / GR'; q-value = 1.07e-08)	frozenset({'activating', 'weight>75.0%', 'mm10_10kbp_up_10kbp_down_full_tx_v10_clust.genes_vs_motifs.rankings'})	[('C77370', 0.5969648581600181), ('Atp2b1', 0.6851834052766285), ('Fut9', 0.5665007651833536), ('Dlgap1', 0.8466511894349675), ('Ptprd', 0.4934417235618445), ('Zfp518a', 0.455399120083969), ('Cdk13', 0.8011566299682721), ('Nr3c1', 1.0), ('Dmtf1', 0.8838910501764858), ('Pcdh17', 0.4256775779995552), ('Btbd10', 2.7439391363771723), ('Wwp1', 0.5831284144030168), ('Rc3h2', 2.645262861158692), ('Dzip3…	2949
Nr3c1	tfdimers__MD00309	0.0691884	3.30729	8.31e-11	0.902188	motif similar to tfdimers__MD00047 ('M00960_forward_7_M01744_forward dimer: PR, GR / REX1'; q-value = 8.31e-11) which is annotated for orthologous gene ENSG00000113580 in H. sapiens (identity = 90%)	frozenset({'activating', 'weight>75.0%', 'mm10_10kbp_up_10kbp_down_full_tx_v10_clust.genes_vs_motifs.rankings'})	[('C77370', 0.5969648581600181), ('Ptprd', 0.4934417235618445), ('Fut9', 0.5665007651833536), ('Atp2b1', 0.6851834052766285), ('Nr3c1', 1.0), ('Dlgap1', 0.8466511894349675), ('Arpp21', 0.7870310505756835), ('Grm5', 0.4567027850885768), ('Btbd10', 2.7439391363771723), ('Wwp1', 0.5831284144030168), ('Nkain2', 7.857445970543308), ('Klhdc4', 0.503726767244275), ('Rc3h2', 2.645262861158692), ('Pcdh17'…	907
Onecut2	taipale_tf_pairs__TFAP2C_MAX_TNSCCNNNGGSNNNNNNNNNNNNNNCACGTGN_CAP_repr	0.0620169	3.5434	4.4e-07	0.986139	gene is orthologous to ENSG00000119547 in H. sapiens (identity = 98%) which is annotated for similar motif taipale_tf_pairs__TFAP2C_ONECUT2_NATCGATNNNNNNNGCCTNNGGSNN_CAP_repr ('TFAP2C [AP2] - ONECUT2 [HomeoCut]'; q-value = 4.4e-07)	frozenset({'activating', 'weight>75.0%', 'mm10_10kbp_up_10kbp_down_full_tx_v10_clust.genes_vs_motifs.rankings'})	[('Gphn', 1.2347178358491453), ('Fah', 0.4346062827623485), ('March2', 0.5563861384543444), ('Vmp1', 0.8007192775058953), ('Uaca', 0.9623838517113468), ('Usp48', 0.4462013491153843), ('Uhrf2', 0.4474968704231971), ('Baz2b', 0.7308930259035495), ('Tjp1', 0.9238705050920164), ('Srsf1', 0.5058244683201097), ('Agt', 1.4212523112271624), ('Scap', 0.9410721955266608), ('Pycr2', 2.037967283825981), ('Av…	2773
Otx1	tfdimers__MD00390	0.0849917	3.01586	4.77e-06	0.971831	gene is orthologous to ENSG00000115507 in H. sapiens (identity = 97%) which is annotated for similar motif tfdimers__MD00498 ('M01117_forward_3_M01590_forward dimer: OTX / SMAD1'; q-value = 4.77e-06)	frozenset({'activating', 'weight>75.0%', 'mm10_10kbp_up_10kbp_down_full_tx_v10_clust.genes_vs_motifs.rankings'})	[('Cdh12', 0.401878538983939), ('Plagl1', 1.2077396249748478), ('Scml2', 0.5617184784937665), ('Cpsf6', 0.7074314589557893), ('Kif20b', 3.2225435083803933), ('Ctnna2', 0.7064582340482571), ('Bcl2l13', 0.5611104219405656), ('Kif18a', 1.100952700160554), ('Ralgapa1', 1.887289389203756), ('Frmd4a', 0.5178518721292902)]	1017
Patz1	metacluster_3.4	0.0823182	3.03123	2.87e-09	0.989811	gene is orthologous to ENSG00000100105 in H. sapiens (identity = 98%) which is annotated for similar motif hocomoco__PATZ1_HUMAN.H11MO.0.C ('PATZ1_HUMAN'; q-value = 2.87e-09)	frozenset({'activating', 'weight>75.0%', 'mm10_10kbp_up_10kbp_down_full_tx_v10_clust.genes_vs_motifs.rankings'})	[('Raph1', 0.4650769029156983), ('Rc3h2', 3.100724513436846), ('Gt(ROSA)26Sor', 0.478556214597866), ('Rlim', 2.148395278473668), ('Trip12', 0.7836561823052844), ('Map2k4', 1.2242775127723182), ('Fer', 0.5636451371854392), ('Tcf12', 1.166011254407591), ('Kmt2e', 0.8471920816959764), ('Nufip2', 2.7963632657809434), ('Ccar1', 0.71393133182217), ('Ipo7', 0.713916692747669), ('Vcp', 0.4039400580843492…	4646
Pou5f1	tfdimers__MD00385	0.0937158	3.06339	9.8e-06	1	gene is annotated for similar motif transfac_pro__M00795 ('V$OCT_Q6: Octamer'; q-value = 9.8e-06)	frozenset({'activating', 'weight>75.0%', 'mm10_10kbp_up_10kbp_down_full_tx_v10_clust.genes_vs_motifs.rankings'})	[('Draxin', 0.7783000422168921), ('4933427I22Rik', 0.572419690578446), ('Atoh8', 0.7515231253206018), ('Tmem51', 0.4290877393791945), ('Rreb1', 0.5526745259709093)]	328
Pou5f1	tfdimers__MD00152	0.0936982	3.0625	3.6e-07	0.860795	gene is orthologous to ENSG00000204531 in H. sapiens (identity = 86%) which is annotated for similar motif tfdimers__MD00558 ('M01307_forward_5_M00456_forward dimer: POU5F1 / FAC1'; q-value = 3.6e-07)	frozenset({'activating', 'weight>75.0%', 'mm10_10kbp_up_10kbp_down_full_tx_v10_clust.genes_vs_motifs.rankings'})	[('Hgf', 1.0378628044100642), ('Tnfrsf11b', 1.0189647738880891), ('Rreb1', 0.5526745259709093), ('Cyp19a1', 0.5697969900694253), ('Arhgap21', 0.6873668282188707)]	423
Pura	tfdimers__MD00483	0.065483	3.10592	6.59e-06	0.984472	motif similar to tfdimers__MD00332 ('M01721_forward_7_M00716_forward dimer: PUR1 / ZF5'; q-value = 6.59e-06) which is annotated for orthologous gene ENSG00000185129 in H. sapiens (identity = 98%)	frozenset({'activating', 'weight>75.0%', 'mm10_10kbp_up_10kbp_down_full_tx_v10_clust.genes_vs_motifs.rankings'})	[('Asxl3', 0.5759061758660625), ('Neto2', 0.5266358847515084), ('Atp2b1', 0.4180969486733168), ('Gabpb1', 0.9027296180605422), ('Zfp638', 0.652666577895558), ('Wasf1', 0.4110894184345592), ('Fam60a', 1.6061666556712495), ('Nckap1', 1.1453491470993835), ('Pum2', 0.5642211770866752), ('Rfx3', 0.8171197811894647), ('Man1a', 0.6334786284778122), ('L3mbtl3', 0.7421393803189992), ('Echdc1', 0.505586356…	4972
Pura	metacluster_138.2	0.071091	3.66587	3.01e-06	0.987539	gene is orthologous to ENSG00000185129 in H. sapiens (identity = 98%) which is annotated for similar motif tfdimers__MD00050 ('M01721_forward_6_M01281_forward dimer: PUR1 / NFAT1'; q-value = 3.01e-06)	frozenset({'activating', 'weight>75.0%', 'mm10_10kbp_up_10kbp_down_full_tx_v10_clust.genes_vs_motifs.rankings'})	[('Atp2b1', 0.4180969486733168), ('Gabpb1', 0.9027296180605422), ('Neto2', 0.5266358847515084), ('Fryl', 0.8569197205626857), ('Clock', 2.7853379056954437), ('Wasf1', 0.4110894184345592), ('Arf6', 2.149149313788043), ('Mef2a', 0.607532926836304), ('Dopey1', 1.0432271924531384), ('Man1a', 0.6334786284778122), ('Shoc2', 3.1636915678684634), ('Itsn2', 2.977518340495664), ('Rfx3', 0.8171197811894647)…	4867
Rarb	tfdimers__MD00457	0.0576333	3.13554	2.9e-07	0.984375	gene is orthologous to ENSG00000077092 in H. sapiens (identity = 98%) which is annotated for similar motif tfdimers__MD00368 ('M00963_forward_3_M00378_forward dimer: T3R / Pax-4'; q-value = 2.9e-07)	frozenset({'activating', 'weight>75.0%', 'mm10_10kbp_up_10kbp_down_full_tx_v10_clust.genes_vs_motifs.rankings'})	[('Dhx32', 1.7992312257949714), ('Noc2l', 7.121637663361389), ('Pigp', 3.9132281560374857), ('Slc39a10', 2.366507454344454), ('Cnksr2', 1.389876195555067), ('Dtna', 1.6489345785706353), ('Ppp3cb', 0.8331282879455826), ('Ccnf', 0.5157207315325365), ('Ppm1a', 0.4524843860220972), ('Fer', 4.275266230098653), ('Hook1', 11.625859799883584), ('Cul1', 0.5604321654762193), ('Mbd5', 1.3314151735382311), (…	4937
Rarg	metacluster_24.2	0.0861147	3.14667	3.44e-06	0.982379	motif similar to tfdimers__MD00368 ('M00963_forward_3_M00378_forward dimer: T3R / Pax-4'; q-value = 3.44e-06) which is annotated for orthologous gene ENSG00000172819 in H. sapiens (identity = 98%)	frozenset({'activating', 'weight>75.0%', 'mm10_10kbp_up_10kbp_down_full_tx_v10_clust.genes_vs_motifs.rankings'})	[('Armc5', 6.169643758516846), ('Pabpc4l', 2.32260948807098), ('Atxn2', 4.572788848641195), ('Dzip3', 1.5036114407088843), ('Rarg', 1.0), ('Atoh8', 0.9150043948050436), ('Epb41l3', 1.9535815388764215), ('Ccdc85c', 1.9078766541326224), ('Zhx1', 0.8637874179680377), ('Adcy2', 1.121056554853659), ('Cdh2', 4.12092917463734), ('Adgrd1', 0.4944694530685374), ('Gpr158', 2.556236941995047), ('Klf16', 1.6…	1585
Rarg	tfdimers__MD00151	0.0883125	3.28448	8.52e-07	0.973799	gene is orthologous to ENSG00000172819 in H. sapiens (identity = 97%) which is annotated for similar motif tfdimers__MD00368 ('M00963_forward_3_M00378_forward dimer: T3R / Pax-4'; q-value = 8.52e-07)	frozenset({'activating', 'weight>75.0%', 'mm10_10kbp_up_10kbp_down_full_tx_v10_clust.genes_vs_motifs.rankings'})	[('Atxn2', 4.572788848641195), ('Rarg', 1.0), ('Epb41l3', 1.9535815388764215), ('Zhx1', 0.8637874179680377), ('Pabpc4l', 2.32260948807098), ('Plxdc2', 0.4053761007157088), ('Ubap1', 0.4770646721425137), ('Ehbp1', 6.65973239610388), ('Lingo3', 1.6339771834534889), ('Nxph4', 3.502270222270321), ('Dzip3', 1.5036114407088843)]	581
Rarg	metacluster_24.4	0.0874189	3.22844	1.89e-07	0.982379	motif similar to tfdimers__MD00368 ('M00963_forward_3_M00378_forward dimer: T3R / Pax-4'; q-value = 1.89e-07) which is annotated for orthologous gene ENSG00000172819 in H. sapiens (identity = 98%)	frozenset({'activating', 'weight>75.0%', 'mm10_10kbp_up_10kbp_down_full_tx_v10_clust.genes_vs_motifs.rankings'})	[('Atxn2', 4.572788848641195), ('Epb41l3', 1.9535815388764215), ('Rarg', 1.0), ('Plxdc2', 0.4053761007157088), ('Pabpc4l', 2.32260948807098), ('Zhx1', 0.8637874179680377), ('9530026P05Rik', 0.652963322732975), ('Cdk13', 1.1829548905030165), ('Ehbp1', 6.65973239610388), ('Ubap1', 0.4770646721425137), ('Cdh2', 4.12092917463734), ('Dzip3', 1.5036114407088843), ('D830030K20Rik', 2.4104627039969446)]	726
Rarg	tfdimers__MD00332	0.0845691	3.04974	1.06e-07	0.982379	motif similar to tfdimers__MD00368 ('M00963_forward_3_M00378_forward dimer: T3R / Pax-4'; q-value = 1.06e-07) which is annotated for orthologous gene ENSG00000172819 in H. sapiens (identity = 98%)	frozenset({'activating', 'weight>75.0%', 'mm10_10kbp_up_10kbp_down_full_tx_v10_clust.genes_vs_motifs.rankings'})	[('Setd1b', 0.6466515828814903), ('9530026P05Rik', 0.652963322732975), ('Pabpc4l', 2.32260948807098), ('Prrg1', 1.122698239279475), ('Usp12', 0.4201323258626965), ('Tsnaxip1', 0.3940220289610055), ('Cobl', 5.290750195447491), ('Adgrd1', 0.4944694530685374), ('Prdm6', 0.7495325196035504), ('Agtpbp1', 9.988269519865982), ('Lgalsl', 0.437759527453737), ('Rap1gap', 0.4228548567074565)]	641
Rarg	tfdimers__MD00537	0.0877087	3.24662	4.47e-08	0.982379	motif similar to tfdimers__MD00368 ('M00963_forward_3_M00378_forward dimer: T3R / Pax-4'; q-value = 4.47e-08) which is annotated for orthologous gene ENSG00000172819 in H. sapiens (identity = 98%)	frozenset({'activating', 'weight>75.0%', 'mm10_10kbp_up_10kbp_down_full_tx_v10_clust.genes_vs_motifs.rankings'})	[('Scnn1a', 0.399245070645665), ('9530026P05Rik', 0.652963322732975), ('Cdk13', 1.1829548905030165), ('Ubap1', 0.4770646721425137), ('Ehbp1', 6.65973239610388), ('Plxdc2', 0.4053761007157088), ('Pabpc4l', 2.32260948807098), ('Atxn2', 4.572788848641195), ('Zhx1', 0.8637874179680377), ('Cdh2', 4.12092917463734), ('Dzip3', 1.5036114407088843), ('Epb41l3', 1.9535815388764215), ('Syt13', 0.72829027304…	4982
Rarg	tfdimers__MD00368	0.0893188	3.34758	0	0.982379	motif is annotated for orthologous gene ENSG00000172819 in H. sapiens (identity = 98%)	frozenset({'activating', 'weight>75.0%', 'mm10_10kbp_up_10kbp_down_full_tx_v10_clust.genes_vs_motifs.rankings'})	[('Atxn2', 4.572788848641195), ('Ccdc85c', 1.9078766541326224), ('Pabpc4l', 2.32260948807098), ('Plxdc2', 0.4053761007157088), ('Rarg', 1.0), ('Ubap1', 0.4770646721425137), ('S100a10', 1.118766951694904), ('Exoc2', 1.557411468240475), ('Tmod2', 0.6658099142208772), ('Cdh2', 4.12092917463734), ('Trpm6', 0.8438791267320923), ('Nxph4', 3.502270222270321), ('Ehbp1', 6.65973239610388), ('Dzip3', 1.503…	848
Rb1	metacluster_197.3	0.0897986	3.31744	0	0.910966	gene is orthologous to ENSG00000139687 in H. sapiens (identity = 91%) which is directly annotated for motif	frozenset({'activating', 'weight>75.0%', 'mm10_10kbp_up_10kbp_down_full_tx_v10_clust.genes_vs_motifs.rankings'})	[('Atp2b1', 0.8693332621833576), ('Yes1', 0.4910817019954903), ('Zfp804a', 0.4294237840097657), ('D1Ertd622e', 0.5917438143000455), ('Pkp4', 0.5356665473912522), ('Fer', 0.3933038432615783), ('Camk2d', 1.1465046584565566), ('Nipbl', 0.9325564101372478), ('Arhgap35', 0.4899309090173526), ('Cacna2d1', 0.773360162449329), ('Tsc22d2', 0.4933956256029158), ('Zhx1', 0.7258327412290863), ('Runx1t1', 1.4…	4780
Rfx1	tfdimers__MD00570	0.0810432	3.21155	7.19e-08	0.91522	motif similar to tfdimers__MD00264 ('M00975_reverse_-4_M00192_forward dimer: RFX / GR'; q-value = 7.19e-08) which is annotated for orthologous gene ENSG00000132005 in H. sapiens (identity = 91%)	frozenset({'activating', 'weight>75.0%', 'mm10_10kbp_up_10kbp_down_full_tx_v10_clust.genes_vs_motifs.rankings'})	[('Setd1b', 1.3489654865842804), ('Zfp334', 0.8547525008461763), ('Gna11', 0.9846236203296036), ('Chst15', 0.6125323097011155), ('Ptar1', 4.45123288012286), ('Dll1', 0.4995431170244134), ('Sox13', 0.3939171155930241), ('Trim39', 3.6033164873887142), ('Pank3', 0.6104320456647059)]	639
Rfx4	tfdimers__MD00056	0.0789209	3.00494	2.21e-07	0.971429	gene is orthologous to ENSG00000111783 in H. sapiens (identity = 97%) which is annotated for similar motif tfdimers__MD00351 ('M01665_forward_5_M00975_forward dimer: IRF-8 / RFX'; q-value = 2.21e-07)	frozenset({'activating', 'weight>75.0%', 'mm10_10kbp_up_10kbp_down_full_tx_v10_clust.genes_vs_motifs.rankings'})	[('Sec14l1', 1.3125169771882454), ('Enpp3', 0.9765153398578272), ('Rsad2', 0.7444717209746718), ('Clpp', 0.9298315643574436), ('Hebp1', 1.4462932594976905), ('Pcp4l1', 0.910783008052693), ('Mid1', 0.4810170512759507)]	496
Rfx4	tfdimers__MD00015	0.0856136	3.39346	2.32e-08	0.971429	motif similar to tfdimers__MD00351 ('M01665_forward_5_M00975_forward dimer: IRF-8 / RFX'; q-value = 2.32e-08) which is annotated for orthologous gene ENSG00000111783 in H. sapiens (identity = 97%)	frozenset({'activating', 'weight>75.0%', 'mm10_10kbp_up_10kbp_down_full_tx_v10_clust.genes_vs_motifs.rankings'})	[('Vgf', 0.5958962545390444), ('Rad52', 6.469058619533923), ('Sec14l1', 1.3125169771882454), ('Ctso', 1.6670678121235638), ('Hhip', 0.738394031670966)]	261
Rfxank	tfdimers__MD00176	0.0940347	3.37502	1.01e-06	0.85	motif similar to tfdimers__MD00351 ('M01665_forward_5_M00975_forward dimer: IRF-8 / RFX'; q-value = 1.01e-06) which is annotated for orthologous gene ENSG00000064490 in H. sapiens (identity = 85%)	frozenset({'activating', 'weight>75.0%', 'mm10_10kbp_up_10kbp_down_full_tx_v10_clust.genes_vs_motifs.rankings'})	[('Ndufb7', 0.4049727457669271), ('Got1l1', 1.1696076155236867), ('Vgf', 4.323832082096507), ('Vav2', 0.3933312810948314), ('Rfxank', 1.0), ('Nras', 0.4084055100410303), ('Ctdspl', 0.4453371150273023), ('Fstl1', 0.8070919022451568), ('Osbpl9', 0.456997604583568), ('Vamp5', 1.3017086436274548), ('C1qtnf1', 0.9596634806308176), ('Sh3bp5', 0.4306267628386775), ('Dnaaf2', 0.5203288379559733), ('C3ar1…	4750
Sin3a	metacluster_133.2	0.0954233	3.78284	7.94e-06	0.981147	motif similar to swissregulon__hs__SIN3A ('hs__SIN3A'; q-value = 7.94e-06) which is annotated for orthologous gene ENSG00000169375 in H. sapiens (identity = 98%)	frozenset({'activating', 'weight>75.0%', 'mm10_10kbp_up_10kbp_down_full_tx_v10_clust.genes_vs_motifs.rankings'})	[('Fbxo11', 0.6218664877335456), ('Fam168a', 0.4005194861743434), ('Pak7', 0.4418146532919094), ('E130308A19Rik', 0.4119939065450885), ('Picalm', 0.6261863816435728), ('Mark1', 1.5597732831144833), ('Msi2', 0.6597851487356341), ('Smc1a', 0.9430836753010288), ('Lin28a', 4.135336331273283), ('Runx1t1', 0.3984210609957915), ('Zfp280b', 4.463324935013627), ('Hnrnph2', 0.3899389447172107), ('Vprbp', 1…	1122
Sin3a	metacluster_24.4	0.0857625	3.1842	0	0.981147	motif is annotated for orthologous gene ENSG00000169375 in H. sapiens (identity = 98%)	frozenset({'activating', 'weight>75.0%', 'mm10_10kbp_up_10kbp_down_full_tx_v10_clust.genes_vs_motifs.rankings'})	[('Fam168a', 0.4005194861743434), ('Msi2', 0.6597851487356341), ('Ubr5', 0.7688046870147001), ('Fbxo11', 0.6218664877335456), ('Elf2', 0.4118086742847568), ('L3mbtl3', 1.5073331286449243), ('Lin28a', 4.135336331273283), ('Ctnnb1', 0.6403965402660294), ('Cdk12', 0.5806990589735652), ('Zfp827', 0.7317282407607769), ('Hnrnph2', 0.3899389447172107), ('Pik3r3', 0.4539266497168945), ('Picalm', 0.626186…	4407
Smad5	metacluster_151.1	0.0854125	3.2859	0	0.989247	gene is orthologous to ENSG00000113658 in H. sapiens (identity = 98%) which is directly annotated for motif	frozenset({'activating', 'weight>75.0%', 'mm10_10kbp_up_10kbp_down_full_tx_v10_clust.genes_vs_motifs.rankings'})	[('Zfx', 0.3911379795403387), ('Tiparp', 0.4104343790856856), ('Socs6', 0.4000468782902038), ('Klhl24', 0.4380931639344443), ('Mllt10', 0.633445153359637), ('Qrich1', 4.734175755013539), ('Rsf1', 0.4949315653076516), ('Fam208b', 0.4583207737368455), ('Itgb1', 0.51612554232495), ('Ppp1r12a', 0.810701756981901), ('Upf2', 0.8465543850946764), ('Rspry1', 0.5702480504403934), ('Asxl3', 1.1702879493553…	4165
Sox17	tfdimers__MD00104	0.0998439	3.14553	1.44e-10	0.845411	motif similar to tfdimers__MD00575 ('M01016_forward_10_M00750_forward dimer: SOX17 / HMG IY'; q-value = 1.44e-10) which is annotated for orthologous gene ENSG00000164736 in H. sapiens (identity = 84%)	frozenset({'activating', 'weight>75.0%', 'mm10_10kbp_up_10kbp_down_full_tx_v10_clust.genes_vs_motifs.rankings'})	[('Cck', 0.5332023490619853), ('Zfp65', 0.6044000392022815), ('Ccdc141', 0.7737240889267551), ('Mtmr4', 0.6103555106792808), ('Prok2', 0.8557297286311514), ('Rcor3', 0.4022236949542023)]	373
Sox30	metacluster_4.3	0.107993	3.37581	5.59e-07	1	gene is annotated for similar motif transfac_pro__M02804 ('V$SOX30_03: Sox-30'; q-value = 5.59e-07)	frozenset({'activating', 'weight>75.0%', 'mm10_10kbp_up_10kbp_down_full_tx_v10_clust.genes_vs_motifs.rankings'})	[('Agtr1a', 0.807263987329072), ('Ercc1', 0.5492028588164546), ('Cxcl12', 0.5237978127574081), ('Smarca2', 0.3886101996647966), ('Kcnmb4os2', 0.7415782666514529), ('Ccdc85a', 1.1176474432066903)]	325
Sox5	metacluster_153.3	0.0884874	3.49057	1.49e-06	1	motif similar to transfac_pro__M08899 ('V$SOX_Q4: SOX'; q-value = 1.49e-06) which is directly annotated	frozenset({'activating', 'weight>75.0%', 'mm10_10kbp_up_10kbp_down_full_tx_v10_clust.genes_vs_motifs.rankings'})	[('Sox5', 1.0), ('Selplg', 2.8015258005820862), ('Rftn2', 0.8934229164903132), ('Zfhx3', 1.3778501900517532), ('Nr2f2', 1.7596686250345173), ('Bfsp2', 0.9198392668480838), ('Llgl1', 0.8278375976651043), ('Ezr', 0.4920452636575877)]	373
Sp1	tfdimers__MD00154	0.123281	3.43318	4.24e-07	1	gene is annotated for similar motif hocomoco__SP1_MOUSE.H11MO.0.A ('SP1_MOUSE'; q-value = 4.24e-07)	frozenset({'activating', 'weight>75.0%', 'mm10_10kbp_up_10kbp_down_full_tx_v10_clust.genes_vs_motifs.rankings'})	[('Cdk17', 3.2828322083644967), ('N4bp2', 0.4614556729677179), ('Tcf12', 0.7685571438182998), ('Sbno1', 1.2823151775588837), ('Chd6', 0.4093326552713495), ('Tra2b', 0.6913390405570456), ('Pam', 5.351644994669874), ('Rev3l', 1.338171775185687), ('Ppp1r9a', 1.8092129437612376), ('Zeb2', 0.5315053213851803), ('Kdm7a', 0.4768814490303217), ('Ubap2l', 0.4293828044670425), ('Hbp1', 2.02245708074976), (…	2919
Sp1	metacluster_151.1	0.117388	3.18802	7e-10	1	motif similar to hocomoco__SP1_MOUSE.H11MO.0.A ('SP1_MOUSE'; q-value = 7e-10) which is directly annotated	frozenset({'activating', 'weight>75.0%', 'mm10_10kbp_up_10kbp_down_full_tx_v10_clust.genes_vs_motifs.rankings'})	[('Cdk17', 3.2828322083644967), ('N4bp2', 0.4614556729677179), ('Tcf12', 0.7685571438182998), ('Tra2b', 0.6913390405570456), ('Rev3l', 1.338171775185687), ('Chd6', 0.4093326552713495), ('Ubap2l', 0.4293828044670425), ('Ppp1r9a', 1.8092129437612376), ('Sbno1', 1.2823151775588837), ('Kdm7a', 0.4768814490303217), ('Hbp1', 2.02245708074976), ('Zeb2', 0.5315053213851803), ('Hecw1', 0.675233227511917),…	3649
Sp1	metacluster_3.3	0.118137	3.21918	0	0.955186	gene is orthologous to ENSG00000185591 in H. sapiens (identity = 95%) which is directly annotated for motif	frozenset({'activating', 'weight>75.0%', 'mm10_10kbp_up_10kbp_down_full_tx_v10_clust.genes_vs_motifs.rankings'})	[('Cdk17', 3.2828322083644967), ('Rere', 0.4508790012191168), ('Zeb2', 0.5315053213851803), ('Ubap2l', 0.4293828044670425), ('Chd6', 0.4093326552713495), ('Sbno1', 1.2823151775588837), ('Nlk', 0.5690363427723797), ('N4bp2', 0.4614556729677179), ('Plekhb2', 0.3999513917165884), ('Hecw1', 0.675233227511917), ('Ptbp3', 1.1600958050866068), ('Gm20754', 2.809159211777539), ('Kdm7a', 0.4768814490303217…	1915
Sp1	metacluster_3.4	0.113349	3.02001	0	0.955186	gene is orthologous to ENSG00000185591 in H. sapiens (identity = 95%) which is directly annotated for motif	frozenset({'activating', 'weight>75.0%', 'mm10_10kbp_up_10kbp_down_full_tx_v10_clust.genes_vs_motifs.rankings'})	[('Cdk17', 3.2828322083644967), ('Zeb2', 0.5315053213851803), ('Sbno1', 1.2823151775588837), ('Ubap2l', 0.4293828044670425), ('Rev3l', 1.338171775185687), ('Arid3a', 3.780006545534616), ('Hecw1', 0.675233227511917), ('Plekhb2', 0.3999513917165884), ('Nlk', 0.5690363427723797), ('Gm20754', 2.809159211777539), ('N4bp2', 0.4614556729677179), ('Tra2b', 0.6913390405570456), ('Hbp1', 2.02245708074976),…	3394
Sp1	transfac_pro__M01219	0.118609	3.23884	0	0.955186	gene is orthologous to ENSG00000185591 in H. sapiens (identity = 95%) which is directly annotated for motif	frozenset({'activating', 'weight>75.0%', 'mm10_10kbp_up_10kbp_down_full_tx_v10_clust.genes_vs_motifs.rankings'})	[('N4bp2', 0.4614556729677179), ('Cdk17', 3.2828322083644967), ('Rev3l', 1.338171775185687), ('Tcf12', 0.7685571438182998), ('Chd6', 0.4093326552713495), ('Pam', 5.351644994669874), ('Kdm7a', 0.4768814490303217), ('Rere', 0.4508790012191168), ('Vgll3', 1.037589836489727), ('Hbp1', 2.02245708074976), ('Tra2b', 0.6913390405570456), ('Sbno1', 1.2823151775588837), ('Efcab2', 2.4596949003063653), ('Pp…	3447
Sp1	metacluster_133.2	0.122452	3.39869	0	1	gene is directly annotated	frozenset({'activating', 'weight>75.0%', 'mm10_10kbp_up_10kbp_down_full_tx_v10_clust.genes_vs_motifs.rankings'})	[('N4bp2', 0.4614556729677179), ('Tcf12', 0.7685571438182998), ('Kdm7a', 0.4768814490303217), ('Tra2b', 0.6913390405570456), ('Rev3l', 1.338171775185687), ('Cdk17', 3.2828322083644967), ('Socs4', 1.0510753077005524), ('Chd6', 0.4093326552713495), ('Ttc14', 0.629280279869695), ('Rere', 0.4508790012191168), ('Dennd1b', 1.2402414411463267), ('Hbp1', 2.02245708074976), ('Vgll3', 1.037589836489727), (…	3381
Sp1	transfac_pro__M01303	0.113483	3.02557	0	1	gene is directly annotated	frozenset({'activating', 'weight>75.0%', 'mm10_10kbp_up_10kbp_down_full_tx_v10_clust.genes_vs_motifs.rankings'})	[('Tra2b', 0.6913390405570456), ('Tcf12', 0.7685571438182998), ('Socs4', 1.0510753077005524), ('Rev3l', 1.338171775185687), ('Rere', 0.4508790012191168), ('Hecw1', 0.675233227511917), ('Cdk17', 3.2828322083644967), ('Vgll3', 1.037589836489727), ('Kdm7a', 0.4768814490303217), ('Pam', 5.351644994669874), ('Hbp1', 2.02245708074976), ('Efcab2', 2.4596949003063653), ('N4bp2', 0.4614556729677179), ('Pt…	907
Sp1	transfac_public__M00008	0.117673	3.19989	0	1	gene is directly annotated	frozenset({'activating', 'weight>75.0%', 'mm10_10kbp_up_10kbp_down_full_tx_v10_clust.genes_vs_motifs.rankings'})	[('Ptbp3', 1.1600958050866068), ('Tcf12', 0.7685571438182998), ('N4bp2', 0.4614556729677179), ('Cdk17', 3.2828322083644967), ('Pam', 5.351644994669874), ('Hbp1', 2.02245708074976), ('Chd6', 0.4093326552713495), ('Rere', 0.4508790012191168), ('Tra2b', 0.6913390405570456), ('Rev3l', 1.338171775185687), ('Adgrb1', 0.4066769702110725), ('Igf1r', 0.4108077257919905), ('Frmd4a', 0.4082663624985924), ('…	1935
Sp3	transfac_pro__M01303	0.0805973	3.10478	9.16e-06	0.96424	gene is orthologous to ENSG00000172845 in H. sapiens (identity = 96%) which is annotated for similar motif transfac_pro__M07615 ('V$SP3_Q3_01: Sp3'; q-value = 9.16e-06)	frozenset({'activating', 'weight>75.0%', 'mm10_10kbp_up_10kbp_down_full_tx_v10_clust.genes_vs_motifs.rankings'})	[('Fryl', 0.4354424132038609), ('Gabpb1', 0.8756334611271561), ('Specc1l', 1.2372995711563068), ('Setd5', 1.3852149800845075), ('Fbxl3', 1.2599561056934363), ('Rev3l', 1.5826936462648278), ('Zcchc6', 0.4566885677199598), ('Slf1', 0.4138535504467786), ('Mpped2', 0.9148300184717112), ('Cdk17', 0.6744192176416645), ('Ube2k', 0.9550153542369764), ('Wac', 0.5722836056269418), ('Enox1', 1.1947026491175…	3294
Sp3	metacluster_3.14	0.0860818	3.51445	4.3e-06	1	gene is annotated for similar motif transfac_pro__M00931 ('V$SP1_Q6_01: Sp1'; q-value = 4.3e-06)	frozenset({'activating', 'weight>75.0%', 'mm10_10kbp_up_10kbp_down_full_tx_v10_clust.genes_vs_motifs.rankings'})	[('Setd5', 1.3852149800845075), ('Rb1cc1', 0.4885132508806697), ('N4bp2', 1.4523788616707982), ('Cdk17', 0.6744192176416645), ('Mpped2', 0.9148300184717112), ('Gabpb1', 0.8756334611271561), ('Hnrnpf', 0.947324252829407), ('Fryl', 0.4354424132038609), ('Cdk13', 0.5416442176697297), ('Lrrc7', 0.4343143891343807), ('AI314180', 1.3252643130387043), ('Rev3l', 1.5826936462648278), ('Mllt10', 0.39337135…	4423
Sp3	metacluster_151.1	0.0821951	3.22413	1.28e-06	0.966709	motif similar to swissregulon__hs__SP3 ('hs__SP3'; q-value = 1.28e-06) which is annotated for orthologous gene ENSG00000172845 in H. sapiens (identity = 96%)	frozenset({'activating', 'weight>75.0%', 'mm10_10kbp_up_10kbp_down_full_tx_v10_clust.genes_vs_motifs.rankings'})	[('Rb1cc1', 0.4885132508806697), ('Setd5', 1.3852149800845075), ('Gabpb1', 0.8756334611271561), ('Fryl', 0.4354424132038609), ('Cdk17', 0.6744192176416645), ('N4bp2', 1.4523788616707982), ('Cdk13', 0.5416442176697297), ('Hnrnpf', 0.947324252829407), ('Wac', 0.5722836056269418), ('Rev3l', 1.5826936462648278), ('Kdm7a', 0.453577542668188), ('Cnot6', 2.8329357124725094), ('Ccser1', 1.707819589463803…	4659
Sp3	metacluster_3.3	0.0827138	3.26287	1.63e-09	1	motif similar to transfac_pro__M00932 ('V$SP1_Q4_01: Sp1'; q-value = 1.63e-09) which is directly annotated	frozenset({'activating', 'weight>75.0%', 'mm10_10kbp_up_10kbp_down_full_tx_v10_clust.genes_vs_motifs.rankings'})	[('Setd5', 1.3852149800845075), ('N4bp2', 1.4523788616707982), ('Fryl', 0.4354424132038609), ('Rev3l', 1.5826936462648278), ('Tead1', 0.4603940162592754), ('Cdk13', 0.5416442176697297), ('Smad2', 0.5376711564055634), ('1190002N15Rik', 2.5963540528837608), ('Kbtbd2', 0.9324330832658376), ('Cdk17', 0.6744192176416645), ('Cnot6', 2.8329357124725094), ('Prkd3', 1.5541325495340756), ('Gabpb1', 0.87563…	4559
Sp3	tfdimers__MD00443	0.0813085	3.1579	1.23e-09	0.96424	gene is orthologous to ENSG00000172845 in H. sapiens (identity = 96%) which is annotated for similar motif tfdimers__MD00569 ('M00932_forward_10_M00716_forward dimer: Sp1 / ZF5'; q-value = 1.23e-09)	frozenset({'activating', 'weight>75.0%', 'mm10_10kbp_up_10kbp_down_full_tx_v10_clust.genes_vs_motifs.rankings'})	[('Setd5', 1.3852149800845075), ('Fryl', 0.4354424132038609), ('Cdk17', 0.6744192176416645), ('1190002N15Rik', 2.5963540528837608), ('N4bp2', 1.4523788616707982), ('Rcbtb1', 0.5990923757151072), ('Sptan1', 0.5525280211829147), ('D5Ertd579e', 0.5979378984150495), ('Kbtbd2', 0.9324330832658376), ('Smad2', 0.5376711564055634), ('Mest', 0.8405314194331984), ('Eea1', 0.5480970249607915), ('Kdm7a', 0.4…	4979
Sp3	metacluster_133.2	0.0864901	3.54495	3.64e-11	0.96424	gene is orthologous to ENSG00000172845 in H. sapiens (identity = 96%) which is annotated for similar motif tfdimers__MD00569 ('M00932_forward_10_M00716_forward dimer: Sp1 / ZF5'; q-value = 3.64e-11)	frozenset({'activating', 'weight>75.0%', 'mm10_10kbp_up_10kbp_down_full_tx_v10_clust.genes_vs_motifs.rankings'})	[('Ptbp3', 4.958701763739474), ('Setd5', 1.3852149800845075), ('Mpped2', 0.9148300184717112), ('N4bp2', 1.4523788616707982), ('Tubb4a', 1.0595380751031065), ('Mtus1', 0.5823489731028805), ('Picalm', 0.7131871755618651), ('Rb1cc1', 0.4885132508806697), ('Cdk17', 0.6744192176416645), ('Ppp1r12a', 0.5674944715692989), ('AI314180', 1.3252643130387043), ('Lrrc7', 0.4343143891343807), ('Kbtbd2', 0.9324…	4997
Sp3	tfdimers__MD00332	0.0792324	3.00283	2.68e-12	0.966709	motif similar to tfdimers__MD00569 ('M00932_forward_10_M00716_forward dimer: Sp1 / ZF5'; q-value = 2.68e-12) which is annotated for orthologous gene ENSG00000172845 in H. sapiens (identity = 96%)	frozenset({'activating', 'weight>75.0%', 'mm10_10kbp_up_10kbp_down_full_tx_v10_clust.genes_vs_motifs.rankings'})	[('Ptbp3', 4.958701763739474), ('Setd5', 1.3852149800845075), ('Asxl3', 0.7897995872450307), ('Cdk13', 0.5416442176697297), ('Fam60a', 0.3945196228082636), ('Rb1cc1', 0.4885132508806697), ('Cdk17', 0.6744192176416645), ('Gabpb1', 0.8756334611271561), ('Ccser1', 1.7078195894638035), ('Kbtbd2', 0.9324330832658376), ('Rcbtb1', 0.5990923757151072), ('Pex2', 0.7607299997506635), ('1190002N15Rik', 2.59…	2050
Sp3	metacluster_3.4	0.0840321	3.36134	0	0.966709	motif is annotated for orthologous gene ENSG00000172845 in H. sapiens (identity = 96%)	frozenset({'activating', 'weight>75.0%', 'mm10_10kbp_up_10kbp_down_full_tx_v10_clust.genes_vs_motifs.rankings'})	[('Setd5', 1.3852149800845075), ('Cdk17', 0.6744192176416645), ('Fam60a', 0.3945196228082636), ('N4bp2', 1.4523788616707982), ('Asxl3', 0.7897995872450307), ('Gabpb1', 0.8756334611271561), ('Cdk13', 0.5416442176697297), ('Ccser1', 1.7078195894638035), ('Fryl', 0.4354424132038609), ('Hnrnpf', 0.947324252829407), ('1190002N15Rik', 2.5963540528837608), ('Wac', 0.5722836056269418), ('Kbtbd2', 0.93243…	4973
Sp3	tfdimers__MD00569	0.0914109	3.91251	0	0.966709	motif is annotated for orthologous gene ENSG00000172845 in H. sapiens (identity = 96%)	frozenset({'activating', 'weight>75.0%', 'mm10_10kbp_up_10kbp_down_full_tx_v10_clust.genes_vs_motifs.rankings'})	[('Setd5', 1.3852149800845075), ('Bcorl1', 0.7177071758831746), ('Mpped2', 0.9148300184717112), ('Flrt2', 0.5802080357753691), ('Cdk17', 0.6744192176416645), ('Mllt10', 0.3933713562148351), ('Rev3l', 1.5826936462648278), ('Lrrc7', 0.4343143891343807), ('Enox1', 1.194702649117597), ('Bcl11a', 0.8559165677653728), ('Spaca6', 0.5883328715730761), ('Casz1', 0.8251604622261024), ('N4bp2', 1.4523788616…	4705
Sp3	transfac_pro__M01219	0.0838535	3.348	0	1	gene is directly annotated	frozenset({'activating', 'weight>75.0%', 'mm10_10kbp_up_10kbp_down_full_tx_v10_clust.genes_vs_motifs.rankings'})	[('Setd5', 1.3852149800845075), ('Rb1cc1', 0.4885132508806697), ('N4bp2', 1.4523788616707982), ('Hnrnpf', 0.947324252829407), ('Kbtbd2', 0.9324330832658376), ('Mpped2', 0.9148300184717112), ('Fryl', 0.4354424132038609), ('AI314180', 1.3252643130387043), ('Gabpb1', 0.8756334611271561), ('Slf1', 0.4138535504467786), ('Setd2', 0.5822131405104422), ('Pex2', 0.7607299997506635), ('Smad2', 0.5376711564…	4864
Sp9	metacluster_3.3	0.0772825	3.5184	4.83e-06	0.995868	motif similar to jaspar__MA1564.1 ('SP9'; q-value = 4.83e-06) which is annotated for orthologous gene ENSG00000217236 in H. sapiens (identity = 99%)	frozenset({'activating', 'weight>75.0%', 'mm10_10kbp_up_10kbp_down_full_tx_v10_clust.genes_vs_motifs.rankings'})	[('Kmt2e', 0.4845078108099273), ('Azin1', 1.607415791327876), ('Rdx', 1.1486068427988487), ('Kansl1l', 0.4318377754417934), ('Tiparp', 1.9545888022698428), ('Zcchc11', 0.4337197440438795), ('Yes1', 1.3499843119698889), ('Rb1cc1', 2.0956541985486554), ('Zfand5', 1.549056069121416), ('Eif4g2', 0.4175126048537189), ('Ctcf', 0.7315855682450382), ('Cdk17', 2.523463055305282), ('Aftph', 1.5338950061867…	4738
Sp9	metacluster_3.7	0.0734432	3.16898	7.12e-07	0.995868	gene is orthologous to ENSG00000217236 in H. sapiens (identity = 99%) which is annotated for similar motif jaspar__MA1564.1 ('SP9'; q-value = 7.12e-07)	frozenset({'activating', 'weight>75.0%', 'mm10_10kbp_up_10kbp_down_full_tx_v10_clust.genes_vs_motifs.rankings'})	[('Rdx', 1.1486068427988487), ('Rb1cc1', 2.0956541985486554), ('Yes1', 1.3499843119698889), ('Tiparp', 1.9545888022698428), ('Zfand5', 1.549056069121416), ('Kansl1l', 0.4318377754417934), ('Ctcf', 0.7315855682450382), ('Neto2', 0.4324138312664801), ('Azin1', 1.607415791327876), ('Cdk17', 2.523463055305282), ('Creb1', 1.8336553929172936), ('Eif4g2', 0.4175126048537189), ('Wasf1', 0.578881069024705…	4841
Srebf1	metacluster_128.2	0.0981779	3.77287	4.92e-07	0.808642	gene is orthologous to ENSG00000072310 in H. sapiens (identity = 80%) which is annotated for similar motif taipale_cyt_meth__SREBF1_NTCACGTGAN_eDBD ('SREBF1 [bHLH]'; q-value = 4.92e-07)	frozenset({'activating', 'weight>75.0%', 'mm10_10kbp_up_10kbp_down_full_tx_v10_clust.genes_vs_motifs.rankings'})	[('Kcnj15', 1.6284886584574456), ('Fzd3', 1.1576360401391743), ('Ikzf1', 1.2871329214350236), ('Fbxo33', 0.6771356624681496), ('Lncpint', 0.4964003712791082), ('Bves', 1.2031658148365951), ('Ap1s2', 2.296451152529165), ('Nmu', 0.8657644929198858), ('Supt16', 0.7225494537985636), ('Ctps', 0.4600063898362426), ('Ankrd6', 0.8789576407904739), ('Ncoa7', 0.5176453761909325)]	1029
Srebf1	metacluster_198.2	0.085374	3.02851	4.18e-07	0.808642	gene is orthologous to ENSG00000072310 in H. sapiens (identity = 80%) which is annotated for similar motif tfdimers__MD00093 ('M01168_forward_7_M00921_forward dimer: SREBP / GR'; q-value = 4.18e-07)	frozenset({'activating', 'weight>75.0%', 'mm10_10kbp_up_10kbp_down_full_tx_v10_clust.genes_vs_motifs.rankings'})	[('Ing1', 0.4202867988810824), ('Gmpr', 1.2226710439972237), ('Kif26a', 1.1925306748539264), ('Gtf2a1l', 0.7860719867550809), ('Lin7a', 2.346095416515141), ('4732491K20Rik', 0.4592974299314881), ('Nup62cl', 1.2925756809359252), ('Cd83', 0.7934560584400943), ('Dnah7c', 0.9541241729080042), ('Zfp810', 5.671585204962488)]	743
Srebf2	metacluster_19.9	0.0606938	3.10762	0	1	gene is directly annotated	frozenset({'activating', 'weight>75.0%', 'mm10_10kbp_up_10kbp_down_full_tx_v10_clust.genes_vs_motifs.rankings'})	[('Plrg1', 0.4470680675672863), ('Ccnd2', 0.8178517724838961), ('Rimkla', 1.577546676866895), ('R3hdm1', 0.5230224199882016), ('Smarca1', 0.4178059506796496), ('Xkr6', 0.8147357284131979), ('Cdh11', 0.9973287736523656), ('Sptb', 0.5755920671471222), ('Trank1', 0.4671636107878126), ('Atp2b1', 1.2871865903829829), ('Snca', 1.6582786280895814), ('Erf', 0.5174880190841398), ('Ppp3ca', 0.7215316476037…	1773
Stat4	tfdimers__MD00451	0.0801652	3.16104	6.19e-06	0.947861	gene is orthologous to ENSG00000138378 in H. sapiens (identity = 94%) which is annotated for similar motif tfdimers__MD00372 ('M01735_reverse_2_M00777_forward dimer: PITX3 / STAT'; q-value = 6.19e-06)	frozenset({'activating', 'weight>75.0%', 'mm10_10kbp_up_10kbp_down_full_tx_v10_clust.genes_vs_motifs.rankings'})	[('Mpped2', 0.7664372177267422), ('Tspan14', 0.9882224497141252), ('Arhgef12', 0.8617030484722433), ('Rarb', 1.110730179756747), ('Alcam', 4.824767062568034), ('Thsd7b', 3.572035051277336), ('Stt3b', 0.6385880075726221), ('Zadh2', 0.3892771060404364), ('Gprin3', 1.0157304641963656), ('Rnf214', 1.8555233547259649), ('Fam207a', 0.5582550500429264)]	676
Stat6	tfdimers__MD00504	0.0686037	3.6118	3.04e-06	0.864994	gene is orthologous to ENSG00000166888 in H. sapiens (identity = 86%) which is annotated for similar motif tfdimers__MD00063 ('M00500_forward_7_M00500_reverse dimer: STAT6 / STAT6'; q-value = 3.04e-06)	frozenset({'activating', 'weight>75.0%', 'mm10_10kbp_up_10kbp_down_full_tx_v10_clust.genes_vs_motifs.rankings'})	[('Unc5d', 10.26945993041743), ('Ppip5k2', 1.6877629024315173), ('Hif1a', 1.0244516515414992), ('Ankib1', 2.4975415724314995), ('Fam151b', 1.2793529974612006), ('Dck', 1.507259569472402), ('D130043K22Rik', 2.1605407316909178), ('Nap1l5', 1.6555021911340078), ('Mtf2', 1.1479337911271366), ('Hnrnpll', 0.4124396426645635), ('Klf6', 0.4804885185309673), ('Gabpb2', 0.7506038851315171), ('Il18', 0.5879…	1073
Stat6	tfdimers__MD00361	0.0650279	3.27687	9.92e-08	0.864994	gene is orthologous to ENSG00000166888 in H. sapiens (identity = 86%) which is annotated for similar motif tfdimers__MD00373 ('M00500_forward_8_M00980_forward dimer: STAT6 / TBP'; q-value = 9.92e-08)	frozenset({'activating', 'weight>75.0%', 'mm10_10kbp_up_10kbp_down_full_tx_v10_clust.genes_vs_motifs.rankings'})	[('Bcor', 0.469291867039995), ('Ercc8', 0.5971079452029688), ('Incenp', 6.69115994740512), ('Bcl7a', 1.484230299474809), ('Cfap45', 1.2505756736997955), ('Phf20l1', 0.4525188773312344), ('Igsf21', 0.629736437546227), ('Cacna2d2', 3.09816345085774), ('Myt1l', 2.6890992111539465), ('Prpf18', 1.9257350463899368), ('6030419C18Rik', 0.579326123724736), ('Kdm2b', 0.4400258317368747), ('Irf2bp2', 0.4319…	622
T	metacluster_129.1	0.0775853	3.22401	0	1	gene is directly annotated	frozenset({'activating', 'weight>75.0%', 'mm10_10kbp_up_10kbp_down_full_tx_v10_clust.genes_vs_motifs.rankings'})	[('Bbx', 1.097685737857201), ('Hcfc1', 0.7723737553232904), ('Gm17750', 0.6488237993112717), ('Gldc', 2.9916356382005382), ('Cbfa2t3', 9.402189298395388), ('Klhdc10', 0.9217805074996388), ('Miat', 1.049745643003123), ('Bmx', 1.3680190922205535), ('Chst14', 1.2643470907663386), ('Rest', 4.089403354974627), ('Zkscan3', 0.5917758445520921)]	887
Taf1	metacluster_141.5	0.07695	3.04651	6.4e-14	0.952483	motif similar to swissregulon__hs__TAF1 ('hs__TAF1'; q-value = 6.4e-14) which is annotated for orthologous gene ENSG00000147133 in H. sapiens (identity = 95%)	frozenset({'activating', 'weight>75.0%', 'mm10_10kbp_up_10kbp_down_full_tx_v10_clust.genes_vs_motifs.rankings'})	[('Asxl3', 0.5242520529671664), ('Mbd5', 0.8056477038267111), ('Usp9x', 1.3998514584462398), ('Clock', 0.6506906367240707), ('Pum2', 1.40229773038868), ('Srek1', 0.4790375150397416), ('Zfp644', 1.1707751315349026), ('Rad21', 0.4563899164854764), ('Kdm4c', 1.206550826384176), ('Adam10', 0.8319040990920041), ('Nckap1', 1.4865195120884294), ('Lrrc7', 0.4408490648647619), ('Atf7ip', 0.571428521536157…	4639
Taf1	transfac_pro__M04893	0.0777586	3.10689	0	0.952483	motif is annotated for orthologous gene ENSG00000147133 in H. sapiens (identity = 95%)	frozenset({'activating', 'weight>75.0%', 'mm10_10kbp_up_10kbp_down_full_tx_v10_clust.genes_vs_motifs.rankings'})	[('Asxl3', 0.5242520529671664), ('Usp9x', 1.3998514584462398), ('Clock', 0.6506906367240707), ('Rad21', 0.4563899164854764), ('Pum2', 1.40229773038868), ('Kdm3a', 1.0925116796988417), ('Sertad2', 0.3899415358959037), ('Kdm4c', 1.206550826384176), ('Ctdspl2', 3.058763803390136), ('Zfp644', 1.1707751315349026), ('Lrrc7', 0.4408490648647619), ('Esco1', 0.6333928642698103), ('Nckap1', 1.4865195120884…	4906
Tbx21	hdpi__ETV4	0.0884139	3.32667	4.01e-06	0.879245	gene is orthologous to ENSG00000073861 in H. sapiens (identity = 87%) which is annotated for similar motif taipale_tf_pairs__ELK1_TBX21_RAGGTSRNNNNNNNNNNNNNNNNCGGAAGYN_CAP ('ELK1 [ETS] - TBX21 [Tbox]'; q-value = 4.01e-06)	frozenset({'activating', 'weight>75.0%', 'mm10_10kbp_up_10kbp_down_full_tx_v10_clust.genes_vs_motifs.rankings'})	[('Atg16l1', 0.4448266429406901), ('U2af2', 0.5233555990529533), ('Cep162', 0.8370443209087547), ('Abcd2', 1.45739765347707), ('Gpbp1l1', 1.571940199798428), ('R3hdm1', 1.656833579349501), ('Hif1a', 3.4747962887440207), ('Zfp426', 0.9798553743935554), ('Wdr36', 1.0387344790041908)]	1131
Tcf7l1	tfdimers__MD00005	0.0945845	3.21139	1.1e-06	0.955782	motif similar to tfdimers__MD00388 ('M01181_reverse_4_M00805_forward dimer: Nkx3-2 / LEF1'; q-value = 1.1e-06) which is annotated for orthologous gene ENSG00000152284 in H. sapiens (identity = 95%)	frozenset({'activating', 'weight>75.0%', 'mm10_10kbp_up_10kbp_down_full_tx_v10_clust.genes_vs_motifs.rankings'})	[('Dock6', 0.6348228574705469), ('Pknox2', 0.4697852513646471), ('Syne2', 1.4546795886103792), ('Kalrn', 0.5670756620475905)]	129
Tfap2c	metacluster_77.14	0.0787628	3.69127	8.16e-06	0.864444	motif similar to tfdimers__MD00591 ('M00160_forward_8_M01859_forward dimer: SRY / AP-2 gamma'; q-value = 8.16e-06) which is annotated for orthologous gene ENSG00000087510 in H. sapiens (identity = 86%)	frozenset({'activating', 'weight>75.0%', 'mm10_10kbp_up_10kbp_down_full_tx_v10_clust.genes_vs_motifs.rankings'})	[('Psph', 2.80921949459211), ('Sox5', 1.6185312638114158), ('F420014N23Rik', 1.0675729286235345), ('Cmss1', 2.2808076268670145), ('Ogfrl1', 3.730998105706034), ('Lyrm2', 1.1767589989122225), ('Zmym2', 1.067425907146304), ('Slc25a30', 1.1735185619880353)]	536
Tfap2c	metacluster_57.3	0.07139	3.15647	6.21e-07	0.864444	motif similar to taipale_tf_pairs__TFAP2C_MAX_TNSCCNNNGGSNNNNNNNNNNNNNNCACGTGN_CAP_repr ('TFAP2C [AP2] - MAX [bHLH]'; q-value = 6.21e-07) which is annotated for orthologous gene ENSG00000087510 in H. sapiens (identity = 86%)	frozenset({'activating', 'weight>75.0%', 'mm10_10kbp_up_10kbp_down_full_tx_v10_clust.genes_vs_motifs.rankings'})	[('Ptpn18', 0.9935932741485412), ('Wbp1', 1.12342332921441), ('2610318N02Rik', 1.6022181626635297), ('Gatad2a', 1.7972297204918035), ('Zmym2', 1.067425907146304), ('Ddx43', 1.1079528339516698), ('Cenpf', 0.6877349958906013), ('Ddhd2', 0.7283809080180986), ('Zfat', 0.8168238905791719), ('Cenpa', 1.2870814542587774), ('Tsc1', 2.9814177401667843)]	855
Tfap2c	tfdimers__MD00127	0.0707107	3.10719	0	0.864444	motif is annotated for orthologous gene ENSG00000087510 in H. sapiens (identity = 86%)	frozenset({'activating', 'weight>75.0%', 'mm10_10kbp_up_10kbp_down_full_tx_v10_clust.genes_vs_motifs.rankings'})	[('Ddhd2', 0.7283809080180986), ('Zmym2', 1.067425907146304), ('Igsf9b', 0.4276116053464076), ('Il6ra', 0.4760174713318895), ('Havcr2', 0.544606875934119), ('Abca1', 0.6914930138879984), ('Zfat', 0.8168238905791719), ('Ogfrl1', 3.730998105706034), ('F420014N23Rik', 1.0675729286235345), ('Ube2s', 0.708574628045656), ('Trpv4', 0.6442816412595802), ('Dpp7', 0.915236387718254), ('Tfap2c', 1.0), ('311…	1703
Tfdp2	metacluster_170.2	0.0786914	3.01791	5.89e-07	0.950673	gene is orthologous to ENSG00000114126 in H. sapiens (identity = 95%) which is annotated for similar motif transfac_pro__M12596 ('V$DP2_01: DP2'; q-value = 5.89e-07)	frozenset({'activating', 'weight>75.0%', 'mm10_10kbp_up_10kbp_down_full_tx_v10_clust.genes_vs_motifs.rankings'})	[('Stag2', 0.4833729413944062), ('Itgb1', 0.9126386669149), ('Cpsf6', 0.7257014416764537), ('Rc3h1', 0.4012535119067396), ('Tsc22d2', 1.7463789918155392), ('Cep350', 1.0685990941799186), ('Eya4', 0.7050294062020412), ('Atxn1', 0.5361798799508677), ('Tle1', 1.3482373038256084), ('Trip12', 0.5448856904598075), ('Zfp644', 0.6216593332854972), ('Kdm3a', 0.5936417783031319), ('Mtmr3', 0.77041709627358…	4956
Tfdp2	metacluster_15.1	0.0786007	3.01168	1.73e-09	0.950673	motif similar to transfac_pro__M12596 ('V$DP2_01: DP2'; q-value = 1.73e-09) which is annotated for orthologous gene ENSG00000114126 in H. sapiens (identity = 95%)	frozenset({'activating', 'weight>75.0%', 'mm10_10kbp_up_10kbp_down_full_tx_v10_clust.genes_vs_motifs.rankings'})	[('Cpsf6', 0.7257014416764537), ('Stag2', 0.4833729413944062), ('Rc3h1', 0.4012535119067396), ('Itgb1', 0.9126386669149), ('Mtmr3', 0.7704170962735898), ('Tsc22d2', 1.7463789918155392), ('Trip12', 0.5448856904598075), ('Pnpla8', 1.1435907572991442), ('Zfp644', 0.6216593332854972), ('Tle1', 1.3482373038256084), ('Zfp704', 0.910587769537024), ('Rnf111', 0.591956701197642), ('Katnbl1', 0.80674947725…	4985
Thrb	metacluster_24.2	0.0786144	3.35463	3.44e-06	0.817787	motif similar to tfdimers__MD00368 ('M00963_forward_3_M00378_forward dimer: T3R / Pax-4'; q-value = 3.44e-06) which is annotated for orthologous gene ENSG00000151090 in H. sapiens (identity = 81%)	frozenset({'activating', 'weight>75.0%', 'mm10_10kbp_up_10kbp_down_full_tx_v10_clust.genes_vs_motifs.rankings'})	[('Mpped2', 2.7426385410022576), ('Atp2b1', 2.337830993231047), ('Hs3st5', 1.3415603093856538), ('Snca', 0.4079800001900845), ('Cdh8', 0.95621823749006), ('Prr16', 0.5459988100280995), ('Scmh1', 0.8501256929652747), ('Rev3l', 0.6379170335040724), ('Gabrb2', 0.7493678781648968), ('Magi1', 0.6480016901546096), ('Mir124-2hg', 1.991709485589716), ('Apba2', 2.1822741598135997), ('Grm5', 0.741162117523…	922
Thrb	metacluster_24.4	0.0754312	3.08442	1.89e-07	0.817787	motif similar to tfdimers__MD00368 ('M00963_forward_3_M00378_forward dimer: T3R / Pax-4'; q-value = 1.89e-07) which is annotated for orthologous gene ENSG00000151090 in H. sapiens (identity = 81%)	frozenset({'activating', 'weight>75.0%', 'mm10_10kbp_up_10kbp_down_full_tx_v10_clust.genes_vs_motifs.rankings'})	[('Atp2b1', 2.337830993231047), ('Mpped2', 2.7426385410022576), ('Hs3st5', 1.3415603093856538), ('Cdh8', 0.95621823749006), ('Sox6', 0.9873242678223716), ('Errfi1', 0.5067407522451692), ('Tenm4', 0.531890374233753), ('Rab11a', 0.828036776341469), ('Rev3l', 0.6379170335040724), ('Prr16', 0.5459988100280995), ('Apba2', 2.1822741598135997), ('Lmo4', 3.077772422273391), ('Grm5', 0.7411621175232124), …	1106
Thrb	tfdimers__MD00332	0.0860926	3.98942	1.06e-07	0.817787	motif similar to tfdimers__MD00368 ('M00963_forward_3_M00378_forward dimer: T3R / Pax-4'; q-value = 1.06e-07) which is annotated for orthologous gene ENSG00000151090 in H. sapiens (identity = 81%)	frozenset({'activating', 'weight>75.0%', 'mm10_10kbp_up_10kbp_down_full_tx_v10_clust.genes_vs_motifs.rankings'})	[('Tenm4', 0.531890374233753), ('Mapre3', 1.9409115476692669), ('Mpped2', 2.7426385410022576), ('L3mbtl3', 1.3239649159422129), ('Gabrb2', 0.7493678781648968), ('Pianp', 4.065849619024363), ('Atp2b1', 2.337830993231047), ('Magi1', 0.6480016901546096), ('Hs3st5', 1.3415603093856538), ('Rev3l', 0.6379170335040724), ('Snca', 0.4079800001900845), ('Cd47', 0.4398121046435819), ('Lrrc4b', 0.94123959767…	2701
Ube2k	hdpi__HIP2	0.0647549	3.46765	0	1	gene is orthologous to ENSG00000078140 in H. sapiens (identity = 100%) which is directly annotated for motif	frozenset({'activating', 'weight>75.0%', 'mm10_10kbp_up_10kbp_down_full_tx_v10_clust.genes_vs_motifs.rankings'})	[('Atp2b1', 0.5364743504546864), ('Azin1', 0.6152411082005375), ('Rdx', 1.8983291622821568), ('Pafah1b1', 0.7785694198491763), ('Shoc2', 1.284404654690004), ('Zcchc11', 0.666873916814961), ('N4bp2', 0.6642733609253345), ('Fer', 1.5767312722242457), ('Ube2d3', 0.9410716975045822), ('Cdk17', 1.6691026170425831), ('Adgrl3', 0.9680996578158396), ('Raly', 2.1518967243216407), ('Zfp804a', 1.43492857457…	4977
Usf2	metacluster_111.3	0.0567603	3.12352	6.77e-07	0.979769	motif similar to transfac_pro__M12682 ('V$USF2_10: USF2'; q-value = 6.77e-07) which is annotated for orthologous gene ENSG00000105698 in H. sapiens (identity = 97%)	frozenset({'activating', 'weight>75.0%', 'mm10_10kbp_up_10kbp_down_full_tx_v10_clust.genes_vs_motifs.rankings'})	[('Ccnd2', 0.6595824817759229), ('Lmo4', 0.4699783949840297), ('Chd3', 0.5169189481821367), ('Kdm5b', 0.4426745525467236), ('Ubr5', 0.8261109576712905), ('Trip12', 1.1769005367638337), ('Pja2', 0.8557517333675254), ('Pafah1b1', 0.4329881437713596), ('Cadm3', 0.5409064727189912), ('Smarca1', 0.8849141936545876), ('Chd8', 0.56825905458935), ('Luc7l2', 0.7693078436254808), ('Map1a', 0.75938637584383…	759
Vezf1	metacluster_151.1	0.0818808	3.86533	2.84e-06	0.980806	motif similar to dbtfbs__VEZF1_K562_ENCSR189YMA_merged_N1 ('VEZF1 (human, K562, ENCSR189YMA, merged N1)'; q-value = 2.84e-06) which is annotated for orthologous gene ENSG00000136451 in H. sapiens (identity = 98%)	frozenset({'activating', 'weight>75.0%', 'mm10_10kbp_up_10kbp_down_full_tx_v10_clust.genes_vs_motifs.rankings'})	[('Cul1', 0.3905891682816213), ('Tab2', 0.6126459170478086), ('Mpped2', 3.4342422454496155), ('Zcchc11', 0.4384420040134871), ('Taok1', 0.5903009942482517), ('Satb1', 1.2252837342776512), ('Pou2f1', 0.5854169323603912), ('Fbxw7', 2.785033797181403), ('Cdk17', 1.2300231104828925), ('Akt3', 0.4401381381707579), ('Zmym2', 0.522485947105416), ('Rc3h2', 0.5615580724217768), ('Fndc3a', 0.57621943973476…	3651
Vezf1	tfdimers__MD00154	0.0717687	3.01091	1.43e-06	0.986487	gene is orthologous to ENSG00000136451 in H. sapiens (identity = 98%) which is annotated for similar motif dbtfbs__VEZF1_K562_ENCSR189YMA_merged_N1 ('VEZF1 (human, K562, ENCSR189YMA, merged N1)'; q-value = 1.43e-06)	frozenset({'activating', 'weight>75.0%', 'mm10_10kbp_up_10kbp_down_full_tx_v10_clust.genes_vs_motifs.rankings'})	[('Cul1', 0.3905891682816213), ('Tab2', 0.6126459170478086), ('Zcchc11', 0.4384420040134871), ('Fbxw7', 2.785033797181403), ('Raph1', 0.89212946020849), ('Rb1cc1', 1.5696334800704572), ('Fndc3a', 0.576219439734767), ('Itgb1', 1.5047114687978318), ('Cdk17', 1.2300231104828925), ('Zmym2', 0.522485947105416), ('Akt3', 0.4401381381707579), ('Cpsf6', 0.6029491206585279), ('Mpped2', 3.4342422454496155)…	4584
Vezf1	metacluster_131.7	0.0743524	3.22922	8.68e-07	0.986487	gene is orthologous to ENSG00000136451 in H. sapiens (identity = 98%) which is annotated for similar motif hocomoco__VEZF1_HUMAN.H11MO.0.C ('VEZF1_HUMAN'; q-value = 8.68e-07)	frozenset({'activating', 'weight>75.0%', 'mm10_10kbp_up_10kbp_down_full_tx_v10_clust.genes_vs_motifs.rankings'})	[('Cul1', 0.3905891682816213), ('Tab2', 0.6126459170478086), ('Rb1cc1', 1.5696334800704572), ('Zmym2', 0.522485947105416), ('Cpsf6', 0.6029491206585279), ('Raph1', 0.89212946020849), ('Itgb1', 1.5047114687978318), ('Rad21', 1.9360037769364045), ('Mtmr3', 0.6931252779724506), ('Rc3h2', 0.5615580724217768), ('Rab5a', 0.5907329707456614), ('Zcchc11', 0.4384420040134871), ('Tsc22d2', 1.58931693594133…	4669
Vezf1	metacluster_3.3	0.0782066	3.55488	8.22e-07	0.986487	gene is orthologous to ENSG00000136451 in H. sapiens (identity = 98%) which is annotated for similar motif dbtfbs__VEZF1_K562_ENCSR189YMA_merged_N1 ('VEZF1 (human, K562, ENCSR189YMA, merged N1)'; q-value = 8.22e-07)	frozenset({'activating', 'weight>75.0%', 'mm10_10kbp_up_10kbp_down_full_tx_v10_clust.genes_vs_motifs.rankings'})	[('Cul1', 0.3905891682816213), ('Tab2', 0.6126459170478086), ('Rb1cc1', 1.5696334800704572), ('Raph1', 0.89212946020849), ('Fndc3a', 0.576219439734767), ('Cdk17', 1.2300231104828925), ('Fbxw7', 2.785033797181403), ('Cpsf6', 0.6029491206585279), ('Akt3', 0.4401381381707579), ('Creb1', 5.60531513799176), ('Elf2', 1.7531189714463882), ('Itgb1', 1.5047114687978318), ('Tsc22d2', 1.5893169359413326), (…	4985
Vezf1	metacluster_131.4	0.072196	3.04701	6.28e-07	0.986487	gene is orthologous to ENSG00000136451 in H. sapiens (identity = 98%) which is annotated for similar motif hocomoco__VEZF1_HUMAN.H11MO.0.C ('VEZF1_HUMAN'; q-value = 6.28e-07)	frozenset({'activating', 'weight>75.0%', 'mm10_10kbp_up_10kbp_down_full_tx_v10_clust.genes_vs_motifs.rankings'})	[('Cul1', 0.3905891682816213), ('Tab2', 0.6126459170478086), ('Zmym2', 0.522485947105416), ('Rb1cc1', 1.5696334800704572), ('Rc3h2', 0.5615580724217768), ('Mtmr3', 0.6931252779724506), ('Cpsf6', 0.6029491206585279), ('Fxr1', 0.7989760900342375), ('Usp3', 0.5887968492582982), ('Rad21', 1.9360037769364045), ('Rab5a', 0.5907329707456614), ('Arih1', 1.6751607961891026), ('Itgb1', 1.5047114687978318),…	3598
Vezf1	metacluster_3.4	0.0790654	3.62744	1.33e-07	0.986487	gene is orthologous to ENSG00000136451 in H. sapiens (identity = 98%) which is annotated for similar motif hocomoco__VEZF1_HUMAN.H11MO.0.C ('VEZF1_HUMAN'; q-value = 1.33e-07)	frozenset({'activating', 'weight>75.0%', 'mm10_10kbp_up_10kbp_down_full_tx_v10_clust.genes_vs_motifs.rankings'})	[('Cdk17', 1.2300231104828925), ('Zcchc11', 0.4384420040134871), ('Satb1', 1.2252837342776512), ('Taok1', 0.5903009942482517), ('Cul1', 0.3905891682816213), ('Pou2f1', 0.5854169323603912), ('Mpped2', 3.4342422454496155), ('Tab2', 0.6126459170478086), ('Akt3', 0.4401381381707579), ('Tcf12', 0.4884385753659182), ('Fndc3a', 0.576219439734767), ('Enox1', 1.0121470581239944), ('Tle1', 0.42728317848548…	4287
Vezf1	tfdimers__MD00366	0.0728764	3.10451	1.09e-07	0.986487	gene is orthologous to ENSG00000136451 in H. sapiens (identity = 98%) which is annotated for similar motif hocomoco__VEZF1_HUMAN.H11MO.0.C ('VEZF1_HUMAN'; q-value = 1.09e-07)	frozenset({'activating', 'weight>75.0%', 'mm10_10kbp_up_10kbp_down_full_tx_v10_clust.genes_vs_motifs.rankings'})	[('Cul1', 0.3905891682816213), ('Raph1', 0.89212946020849), ('Tab2', 0.6126459170478086), ('Elf2', 1.7531189714463882), ('Zcchc11', 0.4384420040134871), ('Wdfy3', 1.3201773497605178), ('Tle1', 0.4272831784854801), ('Cpsf6', 0.6029491206585279), ('Fndc3a', 0.576219439734767), ('Satb1', 1.2252837342776512), ('Gnaq', 0.4043039218827339), ('Tcf12', 0.4884385753659182), ('Rad21', 1.9360037769364045), …	4966
Vezf1	tfdimers__MD00443	0.077324	3.4803	3.22e-08	0.986487	gene is orthologous to ENSG00000136451 in H. sapiens (identity = 98%) which is annotated for similar motif dbtfbs__VEZF1_K562_ENCSR189YMA_merged_N1 ('VEZF1 (human, K562, ENCSR189YMA, merged N1)'; q-value = 3.22e-08)	frozenset({'activating', 'weight>75.0%', 'mm10_10kbp_up_10kbp_down_full_tx_v10_clust.genes_vs_motifs.rankings'})	[('Raph1', 0.89212946020849), ('Tab2', 0.6126459170478086), ('Akt3', 0.4401381381707579), ('Fndc3a', 0.576219439734767), ('Cul1', 0.3905891682816213), ('Cpsf6', 0.6029491206585279), ('Cdk17', 1.2300231104828925), ('Tmem237', 1.1393398742486078), ('Gnaq', 0.4043039218827339), ('Ankrd11', 0.852490360058022), ('Lrrfip2', 0.5636815686992284), ('Zcchc11', 0.4384420040134871), ('Satb1', 1.2252837342776…	3690
Vezf1	metacluster_3.7	0.0768819	3.44294	4.52e-09	0.986487	gene is orthologous to ENSG00000136451 in H. sapiens (identity = 98%) which is annotated for similar motif hocomoco__VEZF1_HUMAN.H11MO.0.C ('VEZF1_HUMAN'; q-value = 4.52e-09)	frozenset({'activating', 'weight>75.0%', 'mm10_10kbp_up_10kbp_down_full_tx_v10_clust.genes_vs_motifs.rankings'})	[('Tab2', 0.6126459170478086), ('Cul1', 0.3905891682816213), ('Akt3', 0.4401381381707579), ('Wac', 1.229424345257426), ('Rb1cc1', 1.5696334800704572), ('Raph1', 0.89212946020849), ('Cpsf6', 0.6029491206585279), ('Tcf12', 0.4884385753659182), ('Kdm7a', 0.5459641709780594), ('Taok1', 0.5903009942482517), ('Fbxw7', 2.785033797181403), ('Satb1', 1.2252837342776512), ('Zcchc11', 0.4384420040134871), (…	4583
Vezf1	tfdimers__MD00569	0.0809736	3.78867	8.38e-11	0.986487	gene is orthologous to ENSG00000136451 in H. sapiens (identity = 98%) which is annotated for similar motif dbtfbs__VEZF1_K562_ENCSR189YMA_merged_N1 ('VEZF1 (human, K562, ENCSR189YMA, merged N1)'; q-value = 8.38e-11)	frozenset({'activating', 'weight>75.0%', 'mm10_10kbp_up_10kbp_down_full_tx_v10_clust.genes_vs_motifs.rankings'})	[('Ptbp3', 0.4739362933052939), ('Zcchc11', 0.4384420040134871), ('Cul1', 0.3905891682816213), ('Satb1', 1.2252837342776512), ('Fndc3a', 0.576219439734767), ('Raph1', 0.89212946020849), ('Tcf12', 0.4884385753659182), ('Mpped2', 3.4342422454496155), ('Itgb1', 1.5047114687978318), ('Tubb4a', 1.88547033686232), ('Cpsf6', 0.6029491206585279), ('Mtus1', 2.473665397409827), ('Zmym2', 0.522485947105416)…	4994
Vezf1	metacluster_133.2	0.0789331	3.61626	0	0.986487	gene is orthologous to ENSG00000136451 in H. sapiens (identity = 98%) which is directly annotated for motif	frozenset({'activating', 'weight>75.0%', 'mm10_10kbp_up_10kbp_down_full_tx_v10_clust.genes_vs_motifs.rankings'})	[('Cul1', 0.3905891682816213), ('Cdk17', 1.2300231104828925), ('Tab2', 0.6126459170478086), ('Raph1', 0.89212946020849), ('Creb1', 5.60531513799176), ('Fndc3a', 0.576219439734767), ('Akt3', 0.4401381381707579), ('Itgb1', 1.5047114687978318), ('Tcf12', 0.4884385753659182), ('Elf2', 1.7531189714463882), ('Zcchc11', 0.4384420040134871), ('Rb1cc1', 1.5696334800704572), ('Ccdc88a', 0.8781538440310607)…	4992
Yy1	tfdimers__MD00437	0.0715522	3.16976	0	0.987923	gene is orthologous to ENSG00000100811 in H. sapiens (identity = 98%) which is directly annotated for motif	frozenset({'activating', 'weight>75.0%', 'mm10_10kbp_up_10kbp_down_full_tx_v10_clust.genes_vs_motifs.rankings'})	[('Kansl1', 0.690345815247162), ('Mbnl1', 0.3953987163683159), ('Zcchc11', 1.9310615333568877), ('Rad21', 0.8069732299673312), ('Wtap', 0.4989472855068887), ('Specc1l', 0.7326020026769674), ('Rev1', 1.9804993087174605), ('Cep350', 2.102307482008645), ('Socs5', 0.391631694452406), ('Kmt2e', 0.3936116255646983), ('Zfp644', 0.7017758331968792), ('Ppm1a', 1.394150926361484), ('Frmd5', 0.5475754137474…	4886
Yy1	metacluster_141.5	0.0754561	3.50743	0	1	gene is directly annotated	frozenset({'activating', 'weight>75.0%', 'mm10_10kbp_up_10kbp_down_full_tx_v10_clust.genes_vs_motifs.rankings'})	[('Fut8', 0.92078116372624), ('Kmt2e', 0.3936116255646983), ('Kansl1', 0.690345815247162), ('Cnksr2', 0.5193224710721855), ('Zcchc11', 1.9310615333568877), ('Zfand5', 0.478286672624854), ('Stag1', 2.0169512588892284), ('Fer', 0.6842904394758296), ('Rev1', 1.9804993087174605), ('Fam208b', 1.5964937555812186), ('Vps54', 0.4221399657945081), ('Zfyve9', 0.4246218572042307), ('Tsc22d2', 0.684984933977…	4999
Zbtb14	tfdimers__MD00368	0.073417	3.0641	4.04e-08	0.993318	gene is orthologous to ENSG00000198081 in H. sapiens (identity = 99%) which is annotated for similar motif tfdimers__MD00569 ('M00932_forward_10_M00716_forward dimer: Sp1 / ZF5'; q-value = 4.04e-08)	frozenset({'activating', 'weight>75.0%', 'mm10_10kbp_up_10kbp_down_full_tx_v10_clust.genes_vs_motifs.rankings'})	[('Tssk6', 2.8016559762359847), ('Tspyl1', 0.8899292668365466), ('Scrt2', 0.4958677395768702), ('Cxadr', 0.4731207855441869), ('Smndc1', 0.6331321030538872), ('Lars', 0.4484063650835264), ('Mark3', 0.4887915433585906), ('Ghitm', 0.3956308647626059), ('Tmem167b', 0.5075231929041543), ('Tmem101', 2.029149931899214), ('Iqgap1', 1.8306522612071876), ('Hmgcs1', 0.9939937774996416), ('Galnt18', 0.65287…	646
Zbtb14	tfdimers__MD00242	0.0781105	3.41889	9.93e-10	0.993318	motif similar to tfdimers__MD00569 ('M00932_forward_10_M00716_forward dimer: Sp1 / ZF5'; q-value = 9.93e-10) which is annotated for orthologous gene ENSG00000198081 in H. sapiens (identity = 99%)	frozenset({'activating', 'weight>75.0%', 'mm10_10kbp_up_10kbp_down_full_tx_v10_clust.genes_vs_motifs.rankings'})	[('Ppp1r21', 0.3892513855927108), ('Iqgap1', 1.8306522612071876), ('Dcun1d4', 0.4007390318818079), ('Tspyl1', 0.8899292668365466), ('Smndc1', 0.6331321030538872), ('Rnf168', 1.3238771899807584), ('Smarca1', 0.4208735677143083), ('Ralgds', 0.4994149206565584), ('Anks1b', 0.5696375934590993), ('Blcap', 2.37684709021511), ('Bag5', 0.6021134390321583), ('Elovl4', 0.7395075225839628), ('Morc2a', 0.736…	844
Zbtb17	metacluster_151.1	0.0878252	3.11994	7.15e-07	1	motif similar to hocomoco__ZBT17_MOUSE.H11MO.0.A ('ZBT17_MOUSE'; q-value = 7.15e-07) which is directly annotated	frozenset({'activating', 'weight>75.0%', 'mm10_10kbp_up_10kbp_down_full_tx_v10_clust.genes_vs_motifs.rankings'})	[('Socs6', 2.42581733124999), ('Rev1', 0.967914151003041), ('Zbtb44', 4.5641308007560895), ('Mef2a', 2.2434528267235647), ('Klhl24', 1.3449887191890113), ('Naa15', 3.267286899006029), ('Dcun1d1', 0.415983026863967), ('Hdlbp', 0.5901730854041537), ('Tusc1', 0.9765442211516296), ('Nfya', 0.5394216611925703), ('Nfyc', 0.8117984723255129), ('Pou2f1', 0.6215423839354459), ('Slc4a7', 0.5147530693699551…	2133
Zbtb20	metacluster_115.1	0.0647503	3.1632	0	0.977058	gene is orthologous to ENSG00000181722 in H. sapiens (identity = 97%) which is directly annotated for motif	frozenset({'activating', 'weight>75.0%', 'mm10_10kbp_up_10kbp_down_full_tx_v10_clust.genes_vs_motifs.rankings'})	[('Nipbl', 6.300201092734638), ('Usp9x', 29.852459010173188), ('Setd5', 19.93091888753678), ('Cul1', 4.045069013900707), ('Stag2', 4.553997493747291), ('Atp2b1', 0.7493309902362838), ('Tab2', 4.923435803424244), ('Kmt2e', 12.060682118049712), ('Zfx', 3.330408948751902), ('Ube3a', 16.549645148786556), ('Kansl1', 5.869588644088283), ('Rdx', 0.6737613689028381), ('Pafah1b1', 5.979383496192617), ('Ka…
rf2'	20.32247724653958)	('Sf3b1'	8.089894480391822)	('Acvr2a'	8.097808492617473)	('Chn2'	1.3597229539231463)	('Atp7a'	2.265125892949809)	('Pds5a'	3.2917970484866093)	('Derl2'	6.236078209373477)	('Tdrkh'	0.8759958885681358)	('Hspa5'	10.713429563742448)	('Ppip5k2'	12.432634134490613)	('Top1'	1.0174354170759106)	('Etv1'	0.8356332621971988)	('Zfp821'	6.557818653249202)	('Trank1'	0.5676913508710246)	('Txnl1'	0.9798475522958352)	('Ube2r2'	10.597091999607372)	('Klf6'	18.66771370917653)	('Rpl34'	1.5730017863840726)	('Lrrc8d'	1.5424912221716227)	('March4'	0.7823192286431745)	('Smap1'	0.9518314455149718)	('Lims1'	3.982248626860115)	('Casc4'	3.7411525333101343)	('Fars2'	2.988412969248558)	('Klhl8'	4.798174650463655)
Zbtb24	transfac_pro__M12706	0.0856968	3.42334	0	0.82066	motif is annotated for orthologous gene ENSG00000112365 in H. sapiens (identity = 82%)	frozenset({'activating', 'weight>75.0%', 'mm10_10kbp_up_10kbp_down_full_tx_v10_clust.genes_vs_motifs.rankings'})	[('N4bp2', 0.3992345569950636), ('Wac', 0.4234812763618771), ('Aff4', 0.3888634590804497), ('Cnot6', 0.93985075617583), ('Rasal2', 1.886693279412744), ('Herpud2', 0.3939950952137553), ('Rhobtb3', 0.706496212405814), ('Rictor', 0.4253241414111375), ('Tfdp2', 0.4487714556329966), ('Ankrd12', 0.4455613353523785), ('Ppp1r12a', 0.4207917522193061), ('Hprt', 0.9586408267701876), ('Fxr1', 0.889755059756…	3852
Zbtb7b	transfac_pro__M01175	0.0853694	3.12607	0	1	gene is directly annotated	frozenset({'activating', 'weight>75.0%', 'mm10_10kbp_up_10kbp_down_full_tx_v10_clust.genes_vs_motifs.rankings'})	[('Nicn1', 1.9294077436793209), ('Mfap3l', 2.1396295207350904), ('Vps33a', 3.431411491664643), ('Megf11', 0.7782999982869249), ('Uqcrc1', 0.4721985436785628), ('Cemip', 1.783008211056031), ('Pnrc2', 1.0272943178394152), ('Tfb1m', 0.4812837638312857), ('Prkcd', 1.4475136994929862), ('Prmt6', 0.9866224407406904), ('2310057M21Rik', 0.4950334360134204), ('Thsd7a', 1.021797258631317), ('Gtdc1', 0.7121…	1943
Zfp148	metacluster_3.5	0.0817522	3.08655	1.18e-06	0.976071	motif similar to transfac_pro__M09834 ('V$ZNF148_02: ZNF148'; q-value = 1.18e-06) which is annotated for orthologous gene ENSG00000163848 in H. sapiens (identity = 97%)	frozenset({'activating', 'weight>75.0%', 'mm10_10kbp_up_10kbp_down_full_tx_v10_clust.genes_vs_motifs.rankings'})	[('Zfx', 0.9842279250923092), ('Kmt2e', 0.6138598581877129), ('Slc39a10', 0.6600705557582667), ('Lrrc7', 0.8901375907865751), ('Tiparp', 0.8520400082398195), ('Mpped2', 1.1148292090604903), ('N4bp2', 1.1575891462440038), ('Kansl1l', 0.8804758895578608), ('Gt(ROSA)26Sor', 0.7094302805785898), ('Kat6b', 0.4430880441810341), ('Cep350', 0.5474110055074429), ('Gphn', 0.9047914000039898), ('Sept7', 1.6…	4808
Zfp148	metacluster_131.7	0.0835414	3.20825	9.67e-07	0.976071	motif similar to transfac_pro__M09834 ('V$ZNF148_02: ZNF148'; q-value = 9.67e-07) which is annotated for orthologous gene ENSG00000163848 in H. sapiens (identity = 97%)	frozenset({'activating', 'weight>75.0%', 'mm10_10kbp_up_10kbp_down_full_tx_v10_clust.genes_vs_motifs.rankings'})	[('Kmt2e', 0.6138598581877129), ('Mpped2', 1.1148292090604903), ('Zfx', 0.9842279250923092), ('Kat6b', 0.4430880441810341), ('Cep350', 0.5474110055074429), ('Slc39a10', 0.6600705557582667), ('Pja2', 0.4993317501455649), ('Lrrc7', 0.8901375907865751), ('Mef2a', 1.2099258609338326), ('Xpo7', 0.7303815104682441), ('Rc3h2', 1.2091329220124634), ('Kansl1l', 0.8804758895578608), ('Trip12', 0.4464996164…	4994
Zfp148	metacluster_3.7	0.0816668	3.08075	8.93e-07	0.976071	motif similar to transfac_pro__M09834 ('V$ZNF148_02: ZNF148'; q-value = 8.93e-07) which is annotated for orthologous gene ENSG00000163848 in H. sapiens (identity = 97%)	frozenset({'activating', 'weight>75.0%', 'mm10_10kbp_up_10kbp_down_full_tx_v10_clust.genes_vs_motifs.rankings'})	[('Kmt2e', 0.6138598581877129), ('Zfx', 0.9842279250923092), ('Kansl1', 1.854941787915856), ('Kansl1l', 0.8804758895578608), ('Tiparp', 0.8520400082398195), ('Foxj3', 0.5151635875335442), ('Slc39a10', 0.6600705557582667), ('Rb1cc1', 1.623006827812266), ('Zfand5', 0.4989863889867829), ('N4bp2', 1.1575891462440038), ('Eif4g2', 0.485264807006325), ('Sept7', 1.646965814396175), ('Aff4', 0.39814203108…	4834
Zfp148	metacluster_3.4	0.0841219	3.24773	1.62e-10	0.976071	motif similar to transfac_pro__M09834 ('V$ZNF148_02: ZNF148'; q-value = 1.62e-10) which is annotated for orthologous gene ENSG00000163848 in H. sapiens (identity = 97%)	frozenset({'activating', 'weight>75.0%', 'mm10_10kbp_up_10kbp_down_full_tx_v10_clust.genes_vs_motifs.rankings'})	[('Asxl3', 0.7259662626424974), ('Ccser1', 0.5420219683317787), ('Slc39a10', 0.6600705557582667), ('Neto2', 0.6139728150406496), ('Kansl1l', 0.8804758895578608), ('Foxj3', 0.5151635875335442), ('Zfand5', 0.4989863889867829), ('Cpsf6', 0.9819614783233402), ('Aff4', 0.3981420310867855), ('Kansl1', 1.854941787915856), ('Far1', 2.8206669493994085), ('Ebag9', 1.291156257403708), ('N4bp2', 1.1575891462…	3929
Zfp148	tfdimers__MD00569	0.0854933	3.34101	3.64e-11	0.976071	motif similar to transfac_pro__M09834 ('V$ZNF148_02: ZNF148'; q-value = 3.64e-11) which is annotated for orthologous gene ENSG00000163848 in H. sapiens (identity = 97%)	frozenset({'activating', 'weight>75.0%', 'mm10_10kbp_up_10kbp_down_full_tx_v10_clust.genes_vs_motifs.rankings'})	[('Zfx', 0.9842279250923092), ('Zfand5', 0.4989863889867829), ('Eif4g2', 0.485264807006325), ('Rb1cc1', 1.623006827812266), ('Slc39a10', 0.6600705557582667), ('Foxj3', 0.5151635875335442), ('Kansl1', 1.854941787915856), ('Cpsf6', 0.9819614783233402), ('Pja2', 0.4993317501455649), ('Neto2', 0.6139728150406496), ('Kansl1l', 0.8804758895578608), ('Aff4', 0.3981420310867855), ('Pum2', 0.5911131366017…	4302
Zfp148	metacluster_3.3	0.0825147	3.13842	1.51e-11	0.976071	motif similar to transfac_pro__M09834 ('V$ZNF148_02: ZNF148'; q-value = 1.51e-11) which is annotated for orthologous gene ENSG00000163848 in H. sapiens (identity = 97%)	frozenset({'activating', 'weight>75.0%', 'mm10_10kbp_up_10kbp_down_full_tx_v10_clust.genes_vs_motifs.rankings'})	[('Slc39a10', 0.6600705557582667), ('Rb1cc1', 1.623006827812266), ('Zfx', 0.9842279250923092), ('Tiparp', 0.8520400082398195), ('Zfand5', 0.4989863889867829), ('Kansl1l', 0.8804758895578608), ('Neto2', 0.6139728150406496), ('Kansl1', 1.854941787915856), ('Fryl', 0.6573915058603265), ('N4bp2', 1.1575891462440038), ('Sept7', 1.646965814396175), ('Foxj3', 0.5151635875335442), ('Cpsf6', 0.98196147832…	4991
Zfp263	metacluster_151.1	0.0781822	3.10415	6.87e-06	0.842647	gene is orthologous to ENSG00000006194 in H. sapiens (identity = 84%) which is annotated for similar motif transfac_pro__M07141 ('V$ZNF263_02: FPM315'; q-value = 6.87e-06)	frozenset({'activating', 'weight>75.0%', 'mm10_10kbp_up_10kbp_down_full_tx_v10_clust.genes_vs_motifs.rankings'})	[('N4bp2', 1.3549308239138516), ('Rad21', 0.4714856347765558), ('Rfx3', 0.5252239636628085), ('Clock', 0.4759142159336738), ('Zfx', 0.5777069682260928), ('Tmem246', 1.293689682701245), ('Frmd5', 0.5959266120336345), ('Srek1', 0.4133050169920108), ('Slc4a7', 0.7517014456818686), ('Uxs1', 0.5566628802640231), ('Anks1b', 0.8475548449524327), ('Esco1', 0.5463517414590124), ('Fryl', 0.5014953392525995…	3018
Zfp322a	metacluster_18.1	0.0667086	3.08407	0	0.855721	motif is annotated for orthologous gene ENSG00000181315 in H. sapiens (identity = 85%)	frozenset({'activating', 'weight>75.0%', 'mm10_10kbp_up_10kbp_down_full_tx_v10_clust.genes_vs_motifs.rankings'})	[('Nipbl', 0.9637409113570904), ('Usp9x', 1.206628290790746), ('Ctcf', 0.4509385592426805), ('Satb1', 4.249746240417282), ('Gabpb1', 1.1105594686175693), ('Creb1', 0.912516108922046), ('Fzd3', 0.460702306556023), ('Hectd1', 0.5865660850006991), ('Scaf11', 0.7007212310091677), ('Tbl1x', 0.6432751603464079), ('Nbea', 0.4777950925568985), ('Gigyf2', 0.3929607989598347), ('March7', 0.5916753804983673…	4915
Zfp341	jaspar__MA1655.1	0.078631	3.17119	0	0.905437	gene is orthologous to ENSG00000131061 in H. sapiens (identity = 90%) which is directly annotated for motif	frozenset({'activating', 'weight>75.0%', 'mm10_10kbp_up_10kbp_down_full_tx_v10_clust.genes_vs_motifs.rankings'})	[('Kitl', 0.8660426013555729), ('Adnp', 0.4781112224928574), ('Aptx', 0.4231318905486321), ('Fam110b', 0.4376508956058018), ('Adgrl3', 0.5947149391986114), ('Pacs2', 0.3922866930359878), ('Fosb', 1.370607261742383), ('Gabra2', 0.4160281458580515), ('Eif3j1', 2.1335285378096343)]	496
Zfp354c	metacluster_3.2	0.0613814	3.02325	5.42e-06	0.761733	motif similar to tfdimers__MD00560 ('M00083_forward_6_M01160_reverse dimer: MZF1 / Kid3'; q-value = 5.42e-06) which is annotated for orthologous gene ENSG00000177932 in H. sapiens (identity = 76%)	frozenset({'activating', 'weight>75.0%', 'mm10_10kbp_up_10kbp_down_full_tx_v10_clust.genes_vs_motifs.rankings'})	[('Zfp804a', 0.5530975734547914), ('Dtna', 1.0737067027159002), ('Cul1', 0.8815339264166047), ('Kdm3a', 1.5691273531707994), ('Fut8', 1.072378556896714), ('Fzd3', 0.6794310667730352), ('Pigp', 2.05759666172114), ('Pum2', 1.0878764667578502), ('Ttc3', 0.5698520950325457), ('Sptan1', 1.1403160443019291), ('Hs3st5', 2.184450593922021), ('Fam208b', 0.7177026198672894), ('Pnpla8', 0.5676146594728816),…	4999
Zfp354c	metacluster_151.1	0.0613842	3.02356	6.22e-07	0.761733	motif similar to tfdimers__MD00457 ('M01160_forward_-1_M01168_forward dimer: Kid3 / SREBP'; q-value = 6.22e-07) which is annotated for orthologous gene ENSG00000177932 in H. sapiens (identity = 76%)	frozenset({'activating', 'weight>75.0%', 'mm10_10kbp_up_10kbp_down_full_tx_v10_clust.genes_vs_motifs.rankings'})	[('Zfp804a', 0.5530975734547914), ('Gabra5', 1.136020374094201), ('Dcaf15', 0.8502626355712307), ('Pum2', 1.0878764667578502), ('Cul1', 0.8815339264166047), ('Rab22a', 0.6707506884537671), ('Cnr1', 0.5791637238632639), ('Dtna', 1.0737067027159002), ('Aplp2', 0.474122435589878), ('C77370', 2.2101557149349857), ('Adk', 0.4662619637379522), ('Hprt', 1.3763293728534467), ('Btbd10', 0.5776649306170307…	3469
Zfp354c	tfdimers__MD00557	0.0632314	3.23164	1.59e-09	0.761733	motif similar to tfdimers__MD00009 ('M00074_forward_8_M01160_reverse dimer: c-Ets-1(p54) / Kid3'; q-value = 1.59e-09) which is annotated for orthologous gene ENSG00000177932 in H. sapiens (identity = 76%)	frozenset({'activating', 'weight>75.0%', 'mm10_10kbp_up_10kbp_down_full_tx_v10_clust.genes_vs_motifs.rankings'})	[('Usp9x', 1.1655062758243149), ('Cnr1', 0.5791637238632639), ('Fut8', 1.072378556896714), ('Pafah1b1', 0.9049722773849382), ('Cul1', 0.8815339264166047), ('Stag1', 0.4483450601607678), ('Dtna', 1.0737067027159002), ('Zfp804a', 0.5530975734547914), ('Zfx', 1.887901102504224), ('Pum2', 1.0878764667578502), ('Sfmbt1', 0.4558945173216295), ('Sptan1', 1.1403160443019291), ('Sh3rf1', 0.588687152557974…	4949
Zfp57	kznf__ZFP57_Imbeault2017_RP_ChIP-seq	0.0932279	3.18563	0	0.391924	gene is orthologous to ENSG00000204644 in H. sapiens (identity = 39%) which is directly annotated for motif	frozenset({'activating', 'weight>75.0%', 'mm10_10kbp_up_10kbp_down_full_tx_v10_clust.genes_vs_motifs.rankings'})	[('Usp9x', 2.932223372813886), ('Setd5', 0.4985251561986497), ('Fut8', 1.3849022100000932), ('Stag2', 0.4288661279509457), ('Atp2b1', 0.662485898565026), ('Kmt2e', 0.9023768269986452), ('Ube3a', 0.5706006683854784), ('Kansl1', 0.4271129670241566), ('Pafah1b1', 0.4193235955378137), ('Tiparp', 0.6813959843489434), ('Zcchc11', 2.4594438142671007), ('Zhx1', 1.3408159564300122), ('Zfand5', 0.440756632…	4733
Zfp592	transfac_pro__M09766	0.100827	3.82308	0	0.881141	gene is orthologous to ENSG00000166716 in H. sapiens (identity = 88%) which is directly annotated for motif	frozenset({'activating', 'weight>75.0%', 'mm10_10kbp_up_10kbp_down_full_tx_v10_clust.genes_vs_motifs.rankings'})	[('Gria4', 0.4704860887804944), ('Rspry1', 0.4411915859959104), ('Dpp10', 0.4290839912456345), ('4921504A21Rik', 1.7060848263987247), ('Rev3l', 1.022151608864004), ('Dedd', 0.5465180295821076), ('Map2k5', 1.5136717726313118)]	426
Zfp595	metacluster_35.10	0.131219	3.50892	0	0.456	gene is orthologous to ENSG00000196172 in H. sapiens (identity = 45%) which is directly annotated for motif	frozenset({'activating', 'weight>75.0%', 'mm10_10kbp_up_10kbp_down_full_tx_v10_clust.genes_vs_motifs.rankings'})	[('Bdnf', 1.6861518922089511), ('Dach2', 0.4771662574191778), ('Fgf17', 0.4305038998106385), ('Dlgap1', 0.7452187913838737)]	318
Zfp711	metacluster_155.23	0.0882753	4.10434	0	0.945342	gene is orthologous to ENSG00000147180 in H. sapiens (identity = 94%) which is directly annotated for motif	frozenset({'activating', 'weight>75.0%', 'mm10_10kbp_up_10kbp_down_full_tx_v10_clust.genes_vs_motifs.rankings'})	[('Rc3h1', 0.5761786505448522), ('Ppp1r9a', 0.7459077188558186), ('Kansl1l', 1.6642476958748045), ('Aff4', 0.6069084229027193), ('Mbnl1', 0.4276732759539283), ('Rab5a', 1.9571360087449303), ('Myo9a', 0.4297008064438424), ('Nup98', 0.5117421034169821), ('Atl1', 1.3320415687689022), ('Kpna4', 0.961433189181262), ('Sos2', 1.6918027272839855), ('Pura', 0.7805643609459192), ('Dennd4c', 0.6046386336273…	4302
Zfp711	cisbp__M01863	0.0926094	4.4391	0	1	gene is directly annotated	frozenset({'activating', 'weight>75.0%', 'mm10_10kbp_up_10kbp_down_full_tx_v10_clust.genes_vs_motifs.rankings'})	[('Ppp1r9a', 0.7459077188558186), ('Aff4', 0.6069084229027193), ('Mbnl1', 0.4276732759539283), ('Rc3h1', 0.5761786505448522), ('Nup98', 0.5117421034169821), ('Rab5a', 1.9571360087449303), ('Myo9a', 0.4297008064438424), ('Abhd17b', 0.9265644356648416), ('Kpna4', 0.961433189181262), ('Atl1', 1.3320415687689022), ('Crebzf', 0.410525198387245), ('Ubxn4', 2.338541814950487), ('Simc1', 1.14051554853138…	998
Zfp740	transfac_pro__M02938	0.0833964	3.1412	0	1	gene is directly annotated	frozenset({'activating', 'weight>75.0%', 'mm10_10kbp_up_10kbp_down_full_tx_v10_clust.genes_vs_motifs.rankings'})	[('Zfx', 0.5275006451997317), ('Zfyve9', 0.454040018145748), ('Fbxo30', 0.5308976931509494), ('Sept7', 0.4002880796292123), ('Xpo7', 0.537620478915922), ('Rnf146', 0.7964607238315897), ('Zhx1', 0.4572704784234861), ('Rlim', 2.11368553803968), ('Usp3', 0.4408929616860722), ('Dopey1', 0.7081509911836453), ('Slc4a7', 0.4980289228210759), ('Nacc1', 1.0283975883691574), ('Kdm7a', 0.460108331004492), (…	2152
Alx4	taipale_tf_pairs__ALX4_TBX21_RGGTGYTAATWR_CAP	0.0932582	3.87759	0	0.929825	gene is orthologous to ENSG00000052850 in H. sapiens (identity = 92%) which is directly annotated for motif	frozenset({'activating', 'weight>90.0%', 'mm10_10kbp_up_10kbp_down_full_tx_v10_clust.genes_vs_motifs.rankings'})	[('Kcnf1', 1.139184710053389), ('Zhx3', 1.5656541069595389), ('Aldh1l2', 1.1352692941879254), ('Cul2', 7.2600772822366), ('Agl', 2.7501154388578617)]	538
Bach1	tfdimers__MD00537	0.115384	3.27386	1.82e-07	0.805707	motif similar to tfdimers__MD00162 ('M01721_forward_3_M00983_forward dimer: PUR1 / MAF'; q-value = 1.82e-07) which is annotated for orthologous gene ENSG00000156273 in H. sapiens (identity = 80%)	frozenset({'activating', 'weight>90.0%', 'mm10_10kbp_up_10kbp_down_full_tx_v10_clust.genes_vs_motifs.rankings'})	[('Stag2', 1.173912426114882), ('Mtus1', 4.021259832524413), ('Vcan', 1.3080587229568883), ('R3hdm1', 2.276338107470913), ('Gigyf2', 3.0442663326629886), ('Rc3h1', 2.35266948635734), ('Kdm6b', 1.1401415067521563), ('Pkn2', 1.639447317800001), ('Rsf1', 2.4097600965081973), ('Ubxn7', 2.0234293545462005), ('Kdm2a', 1.1832421545794751), ('Rap2b', 2.558671569051546), ('Btbd7', 1.5308438950872787), ('M…	4978
Bach2	tfdimers__MD00308	0.0683414	3.10231	5.75e-06	0.902265	gene is orthologous to ENSG00000112182 in H. sapiens (identity = 90%) which is annotated for similar motif tfdimers__MD00476 ('M01216_reverse_6_M00983_forward dimer: FOXO1 / MAF'; q-value = 5.75e-06)	frozenset({'activating', 'weight>90.0%', 'mm10_10kbp_up_10kbp_down_full_tx_v10_clust.genes_vs_motifs.rankings'})	[('Arnt2', 1.2633291642194422), ('Neto2', 1.7713836307912687), ('Nampt', 1.3395553036028651), ('Peak1', 7.532659335039415), ('R3hdm2', 1.4931504385987544), ('Kmt2c', 4.524394761493127), ('Camk2d', 3.4632417734538565), ('Cdc73', 2.545181278891394), ('Epha5', 6.316009232138692), ('Sipa1l1', 1.2938973676297338), ('Mtss1', 3.285412356106921), ('Agtpbp1', 1.1189171178954993), ('Hsf2', 1.15641934595963…	2641
Bcl11a	metacluster_155.23	0.0944745	4.23851	7.46e-08	0.99521	gene is orthologous to ENSG00000119866 in H. sapiens (identity = 99%) which is annotated for similar motif cisbp__M00983 ('BCL11A[gene ID: ENSG00000119866 species: Homo sapiens TF status: direct TF family: C2H2 ZF DBDs: zf-C2H2]'; q-value = 7.46e-08)	frozenset({'activating', 'weight>90.0%', 'mm10_10kbp_up_10kbp_down_full_tx_v10_clust.genes_vs_motifs.rankings'})	[('Ncoa2', 2.0724967785755117), ('Kansl1', 1.5683678808167307), ('Myo9a', 3.022548080881569), ('Sept7', 6.177118327716492), ('Foxj3', 4.415698066946121), ('Aftph', 3.3619456148787337), ('Raph1', 13.521304458389434), ('Zcchc11', 4.322106873235845), ('Rdx', 1.438707401236676), ('Ube2g1', 4.295436530831258), ('Scaf11', 1.6545621331409408), ('Zfp804a', 1.557123209942982), ('Rad21', 3.7162753219096274…
1'	1.6209265336123535)	('Rel'	1.413392373490971)	('Rrn3'	1.5563828758459906)	('Ankle2'	1.3183325338889105)	('Ralgps1'	8.036258672049012)	('Zfp521'	8.54801087530199)	('Clip3'	3.3590331183258875)	('Kdm2a'	3.3717009436056804)	('Ncbp3'	3.0473505430666266)	('Clptm1'	1.4213737409503642)	('Bcl11b'	28.93751326924075)	('C2cd5'	1.3138618408226803)	('Sbno1'	2.2076844198542265)	('Dhx29'	1.3001769680108657)	('Rbm6'	1.9132773344038607)	('Gcnt2'	1.3333136932884966)	('Hmg20b'	2.300385584555213)	('Pik3r3'	4.9801558289971295)	('Anp32a'	4.510086677302877)	('Gramd1a'	4.49400344491962)	('Meis2'	87.16756236683555)	('Dusp1'	12.75165233270115)	('Mmp16'	3.868077701338838)	('Bcorl1'	6.327812940098614)	('Slco5a1'	7.104617146623091)
Bcl11b	metacluster_155.23	0.0732815	4.00862	0	0.94457	gene is orthologous to ENSG00000127152 in H. sapiens (identity = 94%) which is directly annotated for motif	frozenset({'activating', 'weight>90.0%', 'mm10_10kbp_up_10kbp_down_full_tx_v10_clust.genes_vs_motifs.rankings'})	[('Nipbl', 11.099506293977326), ('Usp9x', 27.965094315225645), ('Setd5', 4.476583194221274), ('Cul1', 5.595119982431155), ('Stag2', 2.481578753115773), ('Tab2', 8.469767138341131), ('Kmt2e', 12.704059846792918), ('Zfx', 9.548129591519514), ('Azin1', 2.8895990695293103), ('Kansl1', 1.1680242882120548), ('Rdx', 4.986805066340697), ('Pafah1b1', 9.348549893090237), ('Fbxo30', 2.722228036674064), ('Fo…
12582482)	('Fbxw2'	3.138767493194195)	('Itsn1'	9.967056504416371)	('Ssb'	2.880390739606735)	('Aph1b'	7.667897822400447)	('Ttc14'	2.3301096693827152)	('Fbxo33'	5.546815520642308)	('Hmgxb3'	1.241274650188842)	('Msmo1'	1.6347736862642384)	('3830406C13Rik'	3.906539933323678)	('Ubxn4'	19.63546423758461)	('Dedd'	8.262146381797216)	('Dido1'	2.848553062483701)	('Setx'	5.27159228663816)	('Yaf2'	3.561909083884885)	('Mpc1'	1.803821657396782)	('Mmp16'	3.690623827741796)	('Stmn1'	4.538548551447926)	('Dym'	1.835637643416758)	('Dynll2'	3.03012256480623)	('Snap29'	1.4294411241024068)	('Nf2'	13.777489455300191)	('Zfp266'	16.848450243552836)	('Kctd18'	2.809677830178265)	('Htatsf1'	16.486096295745053)	('Slc6a17'
Bclaf1	taipale_tf_pairs__E2F1_ELK1_SGCGCNNNNNNNNNNCGGAAGN_CAP_repr	0.106483	3.21075	7.2e-06	0.961957	motif similar to transfac_pro__M04704 ('V$BCLAF1_01: BCLAF1'; q-value = 7.2e-06) which is annotated for orthologous gene ENSG00000029363 in H. sapiens (identity = 96%)	frozenset({'activating', 'weight>90.0%', 'mm10_10kbp_up_10kbp_down_full_tx_v10_clust.genes_vs_motifs.rankings'})	[('Stag2', 2.8563752651387557), ('Gabpb1', 1.4221641863064425), ('Foxj3', 4.988079999135678), ('Zcchc11', 1.337005417821105), ('Scaf11', 1.681888559108704), ('Nrip1', 1.632502835874226), ('Rad21', 1.313286606588184), ('Specc1l', 2.257666894873592), ('Larp4b', 5.001594732010943), ('Cep350', 2.934578637412724), ('Ccdc88a', 1.866037004450772), ('Pafah1b1', 1.9409537333483888), ('Setd5', 4.2335439281…	3775
Bclaf1	taipale_tf_pairs__E2F1_ELK1_SGCGCNNNNNNNNNNNCGGAAGN_CAP_repr	0.103731	3.07807	4.11e-06	0.961957	motif similar to transfac_pro__M04704 ('V$BCLAF1_01: BCLAF1'; q-value = 4.11e-06) which is annotated for orthologous gene ENSG00000029363 in H. sapiens (identity = 96%)	frozenset({'activating', 'weight>90.0%', 'mm10_10kbp_up_10kbp_down_full_tx_v10_clust.genes_vs_motifs.rankings'})	[('Usp9x', 1.86342267545741), ('Setd5', 4.233543928141244), ('Stag2', 2.8563752651387557), ('Pafah1b1', 1.9409537333483888), ('Foxj3', 4.988079999135678), ('Zcchc11', 1.337005417821105), ('Yes1', 1.1462071730759504), ('Rb1cc1', 4.20681055297023), ('Ezh2', 1.1428274362241142), ('Zfand5', 2.5744107148512128), ('Stag1', 1.7474848536877157), ('N4bp2', 6.969586182933792), ('Fer', 1.2539373566398455), …	4956
Ccnt2	metacluster_123.4	0.100095	3.71881	1.25e-06	0.878285	gene is orthologous to ENSG00000082258 in H. sapiens (identity = 87%) which is annotated for similar motif transfac_pro__M04782 ('V$CCNT2_01: cyclinT2'; q-value = 1.25e-06)	frozenset({'activating', 'weight>90.0%', 'mm10_10kbp_up_10kbp_down_full_tx_v10_clust.genes_vs_motifs.rankings'})	[('Zrsr1', 1.954593132413555), ('Ube3a', 1.693122148026266), ('Epha5', 4.393994441461857), ('Tcf12', 1.069591789448524), ('Ahr', 1.6329519547522222), ('Pnisr', 1.579348623937883), ('Ankhd1', 1.2660984832795348), ('Chmp2b', 1.406118953835197), ('Cep120', 1.2850322864404315), ('Tra2b', 1.111371921182858), ('Slc4a7', 1.1543024688312793), ('Avl9', 1.8674736340172124), ('Papolg', 3.4921667646750927)]	571
Cebpg	tfdimers__MD00090	0.0845605	3.26817	1.49e-07	0.913333	gene is orthologous to ENSG00000153879 in H. sapiens (identity = 91%) which is annotated for similar motif tfdimers__MD00071 ('M01131_forward_5_M00912_forward dimer: SOX10 / C/EBP'; q-value = 1.49e-07)	frozenset({'activating', 'weight>90.0%', 'mm10_10kbp_up_10kbp_down_full_tx_v10_clust.genes_vs_motifs.rankings'})	[('Arhgef2', 1.0713447276855033), ('Zeb2', 8.990141132209045), ('Adora1', 2.944001183294526), ('Ndufs2', 1.222203263397785), ('Asic4', 1.0605899356800004), ('Tiam1', 1.5063457387951416), ('Rims2', 2.957997984195078), ('Rgs12', 1.94118119659026)]	382
Chd1	swissregulon__hs__CHD1	0.0970087	3.05867	0	0.959064	motif is annotated for orthologous gene ENSG00000153922 in H. sapiens (identity = 95%)	frozenset({'activating', 'weight>90.0%', 'mm10_10kbp_up_10kbp_down_full_tx_v10_clust.genes_vs_motifs.rankings'})	[('Dtna', 1.6854164599568786), ('Ptpn4', 2.441638536092914), ('Aff4', 1.0680116895238037), ('Gpr173', 3.150529601596934), ('Supt3', 1.3713578357773608), ('Hif1a', 2.237965852334083), ('Ap1g1', 1.934460892892672), ('Gatad2a', 2.194825139012797), ('Rspry1', 1.3935750529611823), ('Usp42', 1.3737926837329886), ('Rnf220', 1.4846422918703948), ('Zfp536', 1.7889270579734384), ('March6', 1.05793663893153…	1484
Crem	metacluster_111.3	0.128	3.19789	0	1	gene is directly annotated	frozenset({'activating', 'weight>90.0%', 'mm10_10kbp_up_10kbp_down_full_tx_v10_clust.genes_vs_motifs.rankings'})	[('Srbd1', 2.308699702555172), ('Mfap3l', 2.3900884248438405), ('Dach1', 3.7598279743483976), ('Col1a1', 1.0942886865830428), ('Ssh1', 1.374833886816873)]	315
Ctcf	tfdimers__MD00364	0.0750182	3.23724	9.89e-07	0.97962	gene is orthologous to ENSG00000102974 in H. sapiens (identity = 97%) which is annotated for similar motif jaspar__MA1929.1 ('CTCF'; q-value = 9.89e-07)	frozenset({'activating', 'weight>90.0%', 'mm10_10kbp_up_10kbp_down_full_tx_v10_clust.genes_vs_motifs.rankings'})	[('Zcchc11', 1.6331687139956426), ('Mpp5', 4.637857744620115), ('Zfx', 1.1787065087047244), ('Zfp644', 1.5032781435328433), ('Snx16', 1.084403502969139), ('Ube2k', 1.325294536055883), ('Ctcf', 1.0), ('Sestd1', 1.2641444568949272), ('Eif4e', 1.0715947162730113), ('Sp4', 1.995504136631377), ('Ap1g1', 1.2104307641984977), ('Naa15', 3.957049408565309), ('Nup98', 1.9227870630958463), ('Cnn3', 3.487879…	4774
Dbx2	metacluster_74.6	0.0758255	3.28968	2.54e-06	0.707965	motif similar to tfdimers__MD00173 ('M01360_reverse_8_M01107_forward dimer: Dbx-2 / RUSH-1alpha'; q-value = 2.54e-06) which is annotated for orthologous gene ENSG00000185610 in H. sapiens (identity = 70%)	frozenset({'activating', 'weight>90.0%', 'mm10_10kbp_up_10kbp_down_full_tx_v10_clust.genes_vs_motifs.rankings'})	[('Atxn3', 1.23403920931486), ('Zfp804a', 1.5638415056580446), ('Cadm2', 1.5592316043251693), ('Nab1', 1.9484356421778808), ('Dpysl4', 4.551129230820374), ('Cbln1', 1.2364445513013218), ('Ubap2', 1.1517940251942098), ('Npy1r', 1.6929218557466563), ('Rnf128', 3.069445947348968), ('Olig2', 1.0814489627786887)]	579
Ddit3	metacluster_156.2	0.102137	3.48954	0	1	gene is directly annotated	frozenset({'activating', 'weight>90.0%', 'mm10_10kbp_up_10kbp_down_full_tx_v10_clust.genes_vs_motifs.rankings'})	[('Bloc1s5', 1.5712663772625628), ('Myoc', 1.1619641817603052), ('Cdkn1c', 3.9138581949146496), ('Lars2', 2.325271454155009), ('Arg2', 14.671990565218527), ('Ccnb1', 1.078785378900472)]	669
Dmrtb1	metacluster_4.2	0.130871	4.07392	7.21e-07	1	gene is annotated for similar motif homer__YDGHTACAWTGTADC_DMRT6 ('DMRT6(DM)/Testis-DMRT6-ChIP-Seq(GSE60440)/Homer'; q-value = 7.21e-07)	frozenset({'activating', 'weight>90.0%', 'mm10_10kbp_up_10kbp_down_full_tx_v10_clust.genes_vs_motifs.rankings'})	[('Ctbp2', 5.083526794725598), ('Pou3f2', 4.363212613387394), ('Zfp423', 1.339207677392429), ('Gfra2', 1.264648597956823), ('Itpkb', 1.5635403563271235), ('Rbp2', 1.9781613917394236), ('Peg3', 10.60857373166268), ('Rgs2', 2.4474629368365264), ('Gpc3', 1.714561437486463), ('Tcf7l2', 1.1821290077595052), ('Dock5', 5.1006399000224985)]	535
E2f1	tfdimers__MD00370	0.0732725	3.23388	3.38e-06	0.85814	gene is orthologous to ENSG00000101412 in H. sapiens (identity = 85%) which is annotated for similar motif tfdimers__MD00420 ('M00377_forward_8_M01250_reverse dimer: Pax-4 / E2F1'; q-value = 3.38e-06)	frozenset({'activating', 'weight>90.0%', 'mm10_10kbp_up_10kbp_down_full_tx_v10_clust.genes_vs_motifs.rankings'})	[('Tk1', 1.4008105042536452), ('Slc7a5', 1.2632921411715148), ('Cdc42ep4', 1.36612605300571), ('Smc2', 2.4426809593183534), ('Gfi1', 1.0669306736243498), ('Smc4', 8.354457326279116), ('Aurkb', 3.763724269904359), ('Mad2l1', 1.5818346270214971), ('Arhgap19', 1.068973537815734)]	1046
E2f6	tfdimers__MD00396	0.113772	4.55192	2.28e-06	0.843416	motif similar to tfdimers__MD00301 ('M01252_reverse_3_M00087_forward dimer: E2F6 / Ik-2'; q-value = 2.28e-06) which is annotated for orthologous gene ENSG00000169016 in H. sapiens (identity = 84%)	frozenset({'activating', 'weight>90.0%', 'mm10_10kbp_up_10kbp_down_full_tx_v10_clust.genes_vs_motifs.rankings'})	[('Tmem40', 1.0709672284760874), ('Lpgat1', 1.7236125403652387), ('Ndufs1', 1.0694586629105638), ('1810006J02Rik', 1.308849769837502), ('Agk', 1.066533063767633), ('Casp1', 1.7918391098419644)]	688
Egr1	metacluster_151.1	0.0789435	3.10996	1.86e-06	0.913444	motif similar to cisbp__M07929 ('EGR1[gene ID: ENSG00000120738 species: Homo sapiens TF status: direct TF family: C2H2 ZF DBDs: zf-C2H2]; Egr4[gene ID: ENSMUSG00000071341 species: Mus musculus TF status: inferred TF family: C2H2 ZF DBDs: zf-C2H2]'; q-value = 1.86e-06) which is annotated for orthologous gene ENSG00000120738 in H. sapiens (identity = 91%)	frozenset({'activating', 'weight>90.0%', 'mm10_10kbp_up_10kbp_down_full_tx_v10_clust.genes_vs_motifs.rankings'})	[('Stag2', 3.7528823145791543), ('Dapk1', 1.1042269421016746), ('Fam168a', 3.389531661532501), ('Akt3', 1.8979999301086337), ('S100pbp', 2.0926037566679154), ('Tbl1x', 1.1282239396263671), ('Kat6b', 1.6487338492060908), ('Mapk1ip1l', 1.4420437929405687), ('Nipbl', 4.010725815516547), ('March7', 1.0688642665527348), ('Rev3l', 1.491067915797298), ('Jade1', 1.2230529211715964), ('Dach1', 4.264813399…	1854
Egr1	tfdimers__MD00569	0.0785098	3.07589	2.28e-07	0.930582	gene is orthologous to ENSG00000120738 in H. sapiens (identity = 93%) which is annotated for similar motif transfac_pro__M09603 ('V$EGR1_19: Egr-1'; q-value = 2.28e-07)	frozenset({'activating', 'weight>90.0%', 'mm10_10kbp_up_10kbp_down_full_tx_v10_clust.genes_vs_motifs.rankings'})	[('Nipbl', 4.010725815516547), ('Stag2', 3.7528823145791543), ('Fbxw7', 1.4588819629211327), ('Foxj3', 2.430559942646666), ('Cpsf6', 3.6034267084184752), ('Akt3', 1.8979999301086337), ('Mef2a', 1.196041071034713), ('Scmh1', 1.7263540931672907), ('Ppm1a', 2.6296275916365763), ('Fcho2', 1.734559481751108), ('Skil', 1.7890476639825474), ('Rc3h1', 2.313976732884122), ('Numb', 1.5075750319609411), ('M…	4860
Egr1	metacluster_3.14	0.0786954	3.09047	4.14e-08	1	gene is annotated for similar motif hocomoco__EGR1_MOUSE.H11MO.0.A ('EGR1_MOUSE'; q-value = 4.14e-08)	frozenset({'activating', 'weight>90.0%', 'mm10_10kbp_up_10kbp_down_full_tx_v10_clust.genes_vs_motifs.rankings'})	[('Stag2', 3.7528823145791543), ('Akt3', 1.8979999301086337), ('Nipbl', 4.010725815516547), ('Foxj3', 2.430559942646666), ('Rfx3', 4.236949240995703), ('March7', 1.0688642665527348), ('Rev3l', 1.491067915797298), ('Foxp1', 22.519995616067025), ('Ascc3', 2.403644720980385), ('Rc3h1', 2.313976732884122), ('Ppm1a', 2.6296275916365763), ('Fam168a', 3.389531661532501), ('Mef2a', 1.196041071034713), ('…	4238
Egr1	metacluster_133.2	0.0789499	3.11046	1.48e-08	0.913444	motif similar to cisbp__M07929 ('EGR1[gene ID: ENSG00000120738 species: Homo sapiens TF status: direct TF family: C2H2 ZF DBDs: zf-C2H2]; Egr4[gene ID: ENSMUSG00000071341 species: Mus musculus TF status: inferred TF family: C2H2 ZF DBDs: zf-C2H2]'; q-value = 1.48e-08) which is annotated for orthologous gene ENSG00000120738 in H. sapiens (identity = 91%)	frozenset({'activating', 'weight>90.0%', 'mm10_10kbp_up_10kbp_down_full_tx_v10_clust.genes_vs_motifs.rankings'})	[('Foxj3', 2.430559942646666), ('Stag2', 3.7528823145791543), ('Rev3l', 1.491067915797298), ('Cpsf6', 3.6034267084184752), ('Ncoa2', 3.7965755004804858), ('Ppm1a', 2.6296275916365763), ('Tead1', 1.3165019684249095), ('1190002N15Rik', 1.5662620595734231), ('Rfx3', 4.236949240995703), ('Kbtbd2', 2.088750549991828), ('Ptpn4', 1.255909288831181), ('Mbnl1', 1.7664257591895771), ('Skil', 1.789047663982…	4512
Egr1	metacluster_131.4	0.0776107	3.00524	1.02e-08	1	motif similar to hocomoco__EGR1_MOUSE.H11MO.0.A ('EGR1_MOUSE'; q-value = 1.02e-08) which is directly annotated	frozenset({'activating', 'weight>90.0%', 'mm10_10kbp_up_10kbp_down_full_tx_v10_clust.genes_vs_motifs.rankings'})	[('Stag2', 3.7528823145791543), ('Dapk1', 1.1042269421016746), ('Nipbl', 4.010725815516547), ('Akt3', 1.8979999301086337), ('Atxn1', 2.9470223061058536), ('Auts2', 13.311397065036068), ('S100pbp', 2.0926037566679154), ('Rfx3', 4.236949240995703), ('Smg7', 1.0697338958792757), ('Tbl1x', 1.1282239396263671), ('Fgd4', 2.594909086565245), ('Mex3a', 2.814581154296369), ('Bcl11a', 1.097879780594622), (…	990
Egr1	cisbp__M01864	0.0826505	3.40123	0	1	gene is directly annotated	frozenset({'activating', 'weight>90.0%', 'mm10_10kbp_up_10kbp_down_full_tx_v10_clust.genes_vs_motifs.rankings'})	[('Stag2', 3.7528823145791543), ('Fbxw7', 1.4588819629211327), ('Kat6b', 1.6487338492060908), ('Akt3', 1.8979999301086337), ('Tbl1x', 1.1282239396263671), ('Nipbl', 4.010725815516547), ('Rev3l', 1.491067915797298), ('Ppm1a', 2.6296275916365763), ('Foxj3', 2.430559942646666), ('Atxn1', 2.9470223061058536), ('Rc3h1', 2.313976732884122), ('Tob1', 5.920120176161983), ('Foxp1', 22.519995616067025), ('…	4957
Egr1	metacluster_131.7	0.0800685	3.19836	0	1	gene is directly annotated	frozenset({'activating', 'weight>90.0%', 'mm10_10kbp_up_10kbp_down_full_tx_v10_clust.genes_vs_motifs.rankings'})	[('Stag2', 3.7528823145791543), ('Kat6b', 1.6487338492060908), ('Tbl1x', 1.1282239396263671), ('Dapk1', 1.1042269421016746), ('Atxn1', 2.9470223061058536), ('Fbxw7', 1.4588819629211327), ('Akt3', 1.8979999301086337), ('Tob1', 5.920120176161983), ('Rc3h1', 2.313976732884122), ('Ppm1a', 2.6296275916365763), ('Ywhaz', 1.9678768170273964), ('Rev3l', 1.491067915797298), ('Foxj3', 2.430559942646666), (…	4732
Elf1	tfdimers__MD00266	0.141848	4.15937	7.06e-06	0.886914	motif similar to tfdimers__MD00408 ('M01067_forward_6_M00971_forward dimer: Gfi1 / Ets'; q-value = 7.06e-06) which is annotated for orthologous gene ENSG00000120690 in H. sapiens (identity = 88%)	frozenset({'activating', 'weight>90.0%', 'mm10_10kbp_up_10kbp_down_full_tx_v10_clust.genes_vs_motifs.rankings'})	[('Plxna2', 2.268385818282218), ('Zfhx4', 2.0523785055487203), ('T', 1.7199354961942068), ('Hipk2', 1.6075407531175934), ('Fam131b', 2.034166605405952)]	260
Elf1	taipale_tf_pairs__FOXJ3_ELF1_NNARAAAACCGAAWMN_CAP	0.115629	3.15845	0	0.897059	gene is orthologous to ENSG00000120690 in H. sapiens (identity = 89%) which is directly annotated for motif	frozenset({'activating', 'weight>90.0%', 'mm10_10kbp_up_10kbp_down_full_tx_v10_clust.genes_vs_motifs.rankings'})	[('T', 1.7199354961942068), ('Plxna2', 2.268385818282218), ('Samd4b', 3.0402428937887533), ('Fam131b', 2.034166605405952)]	153
Elf3	taipale_tf_pairs__ELK1_HOXB13_RNCGGAANYNRTWAAN_CAP	0.145174	4.11351	5.47e-07	1	gene is annotated for similar motif transfac_pro__M01977 ('V$ESE1_01: ESE-1'; q-value = 5.47e-07)	frozenset({'activating', 'weight>90.0%', 'mm10_10kbp_up_10kbp_down_full_tx_v10_clust.genes_vs_motifs.rankings'})	[('Egr3', 2.8331047620631167), ('Rnf217', 4.49541420518032), ('Cep44', 2.1061866436252386), ('Slc6a1', 3.3700747288733166), ('Ttc7b', 5.374593558608351)]	772
Elf3	jaspar__MA1937.1	0.118806	3.15403	3.39e-08	1	gene is annotated for similar motif transfac_pro__M01977 ('V$ESE1_01: ESE-1'; q-value = 3.39e-08)	frozenset({'activating', 'weight>90.0%', 'mm10_10kbp_up_10kbp_down_full_tx_v10_clust.genes_vs_motifs.rankings'})	[('Robo1', 2.048551870649584), ('Ehd3', 4.237523240053688), ('Rnf217', 4.49541420518032), ('Usp51', 1.493131398441541)]	440
Elf4	taipale_tf_pairs__ETV2_SOX15_RSCGGAWNNNNNNNACAATRN_CAP_repr	0.117379	3.06672	2.38e-06	1	motif similar to transfac_pro__M01979 ('V$ELF4_01: ELF4'; q-value = 2.38e-06) which is directly annotated	frozenset({'activating', 'weight>90.0%', 'mm10_10kbp_up_10kbp_down_full_tx_v10_clust.genes_vs_motifs.rankings'})	[('Dock6', 1.4683466569579835), ('Gpatch2l', 1.340487241586518), ('Ndufaf7', 1.8318729232707835), ('Cbfa2t3', 8.413328166521172), ('Elf4', 1.0), ('Sec31a', 6.1838499135336455)]	770
Elf4	metacluster_2.6	0.117281	3.0629	1.74e-06	0.781297	motif similar to tfdimers__MD00018 ('M00971_forward_8_M00980_forward dimer: Ets / TBP'; q-value = 1.74e-06) which is annotated for orthologous gene ENSG00000102034 in H. sapiens (identity = 78%)	frozenset({'activating', 'weight>90.0%', 'mm10_10kbp_up_10kbp_down_full_tx_v10_clust.genes_vs_motifs.rankings'})	[('Sik1', 3.374104805288145), ('Cbfa2t3', 8.413328166521172), ('Brap', 2.7802658824736195), ('Gm5083', 2.1227512364561583), ('Ypel2', 2.85119943125932), ('Gpatch2l', 1.340487241586518), ('Gstm7', 1.2631518195645646), ('Mkl2', 1.8081511360133888), ('Sec31a', 6.1838499135336455), ('1700010I14Rik', 3.378441836854205), ('Gprin3', 1.3308529771821132)]	1881
Elk1	tfdimers__MD00101	0.0900392	3.97383	5.39e-06	0.85514	motif similar to tfdimers__MD00562 ('M00025_forward_24_M00789_forward dimer: Elk-1 / GATA'; q-value = 5.39e-06) which is annotated for orthologous gene ENSG00000126767 in H. sapiens (identity = 85%)	frozenset({'activating', 'weight>90.0%', 'mm10_10kbp_up_10kbp_down_full_tx_v10_clust.genes_vs_motifs.rankings'})	[('Diaph3', 2.3108273781501856), ('Ccdc124', 1.4004552917098227), ('Rad50', 3.419966550871458), ('1110008L16Rik', 1.858378458779145), ('Smc4', 1.782625171740693), ('Calb1', 1.1229506451906075)]	517
Elk1	taipale_tf_pairs__ETV5_CLOCK_NCACGTGNNNNNSCGGAWRN_CAP_repr	0.0762326	3.10386	8.86e-08	0.853147	gene is orthologous to ENSG00000126767 in H. sapiens (identity = 85%) which is annotated for similar motif taipale_cyt_meth__ELK1_NACCGGAAGTN_FL_meth ('ELK1 [ETS, CpG-meth]'; q-value = 8.86e-08)	frozenset({'activating', 'weight>90.0%', 'mm10_10kbp_up_10kbp_down_full_tx_v10_clust.genes_vs_motifs.rankings'})	[('1600020E01Rik', 1.1691832861274778), ('Ska1', 3.656694110391812), ('Ccdc124', 1.4004552917098227), ('Cdca8', 1.3298223866344585), ('Polr3e', 1.6516826728346907), ('Hmgb2', 1.0585882942456089), ('Smc4', 1.782625171740693), ('Cyhr1', 1.1751539838644116)]	872
Elk1	taipale_tf_pairs__POU2F1_EOMES_NNNTATGCNNNGYGANNNNNNNNNNNCRCN_CAP_repr	0.074798	3.01346	2.81e-09	0.853147	gene is orthologous to ENSG00000126767 in H. sapiens (identity = 85%) which is annotated for similar motif taipale_tf_pairs__ELK1_TBX21_ANGTGNNANNNNNNNNNNNCNNMGGAWNN_CAP_repr ('ELK1 [ETS] - TBX21 [Tbox]'; q-value = 2.81e-09)	frozenset({'activating', 'weight>90.0%', 'mm10_10kbp_up_10kbp_down_full_tx_v10_clust.genes_vs_motifs.rankings'})	[('Skor1', 2.223772024385297), ('Gga3', 1.4538841618583884), ('Usp3', 1.2845741871657992), ('Hmgb2', 1.0585882942456089), ('Slc18a2', 4.093689830519273), ('Rassf9', 1.664100389673812), ('Smn1', 1.3196711934647618), ('Atp2b2', 2.277586698505703), ('Zfp932', 1.139334856234596), ('Ccdc124', 1.4004552917098227), ('Diaph3', 2.3108273781501856)]	1287
Elk4	tfdimers__MD00451	0.116169	3.01024	9.53e-06	0.867749	motif similar to tfdimers__MD00408 ('M01067_forward_6_M00971_forward dimer: Gfi1 / Ets'; q-value = 9.53e-06) which is annotated for orthologous gene ENSG00000158711 in H. sapiens (identity = 86%)	frozenset({'activating', 'weight>90.0%', 'mm10_10kbp_up_10kbp_down_full_tx_v10_clust.genes_vs_motifs.rankings'})	[('Ccnd2', 3.697946828353708), ('Tox3', 1.337504216865314), ('Zdbf2', 1.6397893641287908), ('Nfat5', 1.7633672667876117), ('Pak7', 1.6966747119866707), ('Trim2', 1.0813353180227174)]	647
Esrra	jaspar__MA0141.3	0.118039	3.92949	4.11e-06	1	gene is annotated for similar motif transfac_pro__M02748 ('V$ESRRA_03: ERR1'; q-value = 4.11e-06)	frozenset({'activating', 'weight>90.0%', 'mm10_10kbp_up_10kbp_down_full_tx_v10_clust.genes_vs_motifs.rankings'})	[('Susd3', 1.2171673296303942), ('Hid1', 1.7011419790717948), ('Dusp5', 15.613768809294884), ('Bcl9', 6.523274573188688), ('Ppib', 1.6408268170673554), ('4930502E18Rik', 1.4648600816351565), ('Sirt7', 1.270443016433687), ('Sh3rf1', 1.160736510109366)]	1418
Ets2	tfdimers__MD00580	0.108886	3.35859	1.38e-06	0.916844	motif similar to tfdimers__MD00551 ('M01834_reverse_8_M01207_forward dimer: Hoxd9 / ETS2'; q-value = 1.38e-06) which is annotated for orthologous gene ENSG00000157557 in H. sapiens (identity = 91%)	frozenset({'activating', 'weight>90.0%', 'mm10_10kbp_up_10kbp_down_full_tx_v10_clust.genes_vs_motifs.rankings'})	[('Adcy1', 3.009402358417377), ('Hpca', 1.33012725394072), ('Psen2', 1.5422157204860676), ('Grm5', 2.3230865577359228), ('Atp9a', 1.4931004651219255), ('Rap1gap', 1.1078505792692477), ('Tor1a', 2.554467859867036), ('Shc2', 1.2794765106551826), ('Zdhhc12', 1.1035906450697273), ('Diras2', 1.8638689962876211), ('Clcn3', 2.7289503519066094), ('Smco4', 1.5067230827934404), ('Pcsk2', 1.7435262677987364…	1657
Ets2	tfdimers__MD00131	0.108472	3.33789	1.3e-11	0.916844	motif similar to tfdimers__MD00044 ('M00971_forward_6_M01797_reverse dimer: Ets / SIRT6'; q-value = 1.3e-11) which is annotated for orthologous gene ENSG00000157557 in H. sapiens (identity = 91%)	frozenset({'activating', 'weight>90.0%', 'mm10_10kbp_up_10kbp_down_full_tx_v10_clust.genes_vs_motifs.rankings'})	[('Igf2os', 1.2231521056979742), ('Fam209', 1.440641321926771), ('Pde10a', 3.1931399647615075), ('Kitl', 2.420365646334371), ('Atp2b1', 1.8169707348003912), ('Ets2', 1.0)]	226
Etv4	taipale_tf_pairs__RFX3_ETV7_NNNMGGAANNNNNTCCNNNRCAACN_CAP_repr	0.0790625	3.39925	5.25e-06	1	gene is annotated for similar motif transfac_pro__M01991 ('V$PEA3_01: PEA3'; q-value = 5.25e-06)	frozenset({'activating', 'weight>90.0%', 'mm10_10kbp_up_10kbp_down_full_tx_v10_clust.genes_vs_motifs.rankings'})	[('Lrrc7', 3.7543750735896513), ('Dok6', 2.911215920969505), ('Tmem106b', 1.8082401008818456), ('Cntnap2', 1.158523706905185), ('Tmem110', 2.2326993225937013), ('Cntn1', 2.2453159621309), ('Tmem219', 1.0639543729612762), ('Magi1', 1.1989827141513636), ('2610002M06Rik', 1.460963193308863), ('Fgf9', 4.139045579594425), ('Rab9b', 1.9052713907960936), ('Triqk', 2.495492871556512), ('Nkrf', 1.49850774…	1084
Etv5	taipale_tf_pairs__ELK1_HOXA3_RSCGGTAATKR_CAP_repr	0.0813254	3.04049	4.56e-09	0.920455	gene is orthologous to ENSG00000244405 in H. sapiens (identity = 92%) which is annotated for similar motif taipale_tf_pairs__ETV5_HOXA2_RSCGGWAATKR_CAP ('ETV5 [ETS] - HOXA2 [Homeo]'; q-value = 4.56e-09)	frozenset({'activating', 'weight>90.0%', 'mm10_10kbp_up_10kbp_down_full_tx_v10_clust.genes_vs_motifs.rankings'})	[('Zpld1', 1.4233305603021025), ('Smco1', 1.4336556624359842), ('Rnf26', 1.2106105040831752), ('Melk', 1.1537712600171195)]	156
Gabpb1	tfdimers__MD00569	0.127713	3.72308	8.21e-06	0.981723	motif similar to tfdimers__MD00509 ('M01814_forward_6_M01876_reverse dimer: AML2 / GABP-beta'; q-value = 8.21e-06) which is annotated for orthologous gene ENSG00000104064 in H. sapiens (identity = 98%)	frozenset({'activating', 'weight>90.0%', 'mm10_10kbp_up_10kbp_down_full_tx_v10_clust.genes_vs_motifs.rankings'})	[('Gabpb1', 1.0), ('Larp4b', 1.4884133202334484), ('Tiparp', 1.4829538924395316), ('Rmi1', 1.352015872662343), ('C77370', 1.5849416923529758), ('Dyrk1a', 4.629713437487688), ('Ccdc92', 1.294646297679129), ('Abcg4', 3.509924581938899), ('Zbtb41', 1.5380729900080623), ('Ipp', 3.7884005580759754)]	1113
Gata2	tfdimers__MD00292	0.107289	3.26999	1.33e-06	0.979167	motif similar to tfdimers__MD00361 ('M00791_forward_10_M00789_forward dimer: HNF3 / GATA'; q-value = 1.33e-06) which is annotated for orthologous gene ENSG00000179348 in H. sapiens (identity = 97%)	frozenset({'activating', 'weight>90.0%', 'mm10_10kbp_up_10kbp_down_full_tx_v10_clust.genes_vs_motifs.rankings'})	[('C1ra', 1.1386598993677297), ('Gata2', 1.0), ('Zfp142', 1.389704840815561), ('Lpcat3', 1.8212083109235768), ('Dnttip2', 1.820674531191032), ('Hic1', 2.8852848958213464), ('Efhd2', 2.4179293993776203), ('Rusc2', 1.5605396845002668), ('Rln1', 2.779587644233828), ('Tbl3', 2.6298491775993766)]	1641
Gata2	transfac_pro__M03549	0.110161	3.39666	4.37e-07	0.979167	gene is orthologous to ENSG00000179348 in H. sapiens (identity = 97%) which is annotated for similar motif tfdimers__MD00046 ('M01889_forward_14_M00789_forward dimer: Smad4 / GATA'; q-value = 4.37e-07)	frozenset({'activating', 'weight>90.0%', 'mm10_10kbp_up_10kbp_down_full_tx_v10_clust.genes_vs_motifs.rankings'})	[('C1ra', 1.1386598993677297), ('Gata2', 1.0), ('Hic1', 2.8852848958213464), ('Ppp2r2a', 1.1608187177196934), ('Zfp142', 1.389704840815561), ('Slc4a8', 1.9377569475481249), ('Reep3', 1.6838611144316522), ('Ikzf2', 1.583669668081693), ('Pex26', 5.242719453536953)]	1093
Gata2	tfdimers__MD00358	0.104316	3.13886	3.41e-07	0.979167	motif similar to tfdimers__MD00250 ('M00789_reverse_9_M00059_forward dimer: GATA / YY1'; q-value = 3.41e-07) which is annotated for orthologous gene ENSG00000179348 in H. sapiens (identity = 97%)	frozenset({'activating', 'weight>90.0%', 'mm10_10kbp_up_10kbp_down_full_tx_v10_clust.genes_vs_motifs.rankings'})	[('Net1', 1.5129753269607893), ('Fzd3', 1.483921883608194), ('Sp4', 1.396480339048793), ('Rrm2b', 1.9534620937819407), ('Dcaf12l1', 1.5688864751938725), ('Cep44', 1.112163026010392)]	560
Gata2	tfdimers__MD00250	0.123023	3.964	0	0.979167	gene is orthologous to ENSG00000179348 in H. sapiens (identity = 97%) which is directly annotated for motif	frozenset({'activating', 'weight>90.0%', 'mm10_10kbp_up_10kbp_down_full_tx_v10_clust.genes_vs_motifs.rankings'})	[('Slc4a8', 1.9377569475481249), ('Gabrg1', 1.1658835980703994), ('Dedd', 2.43187287492423), ('C1ra', 1.1386598993677297), ('Cbx8', 1.2154964954738343)]	336
Gbx1	metacluster_20.4	0.114123	3.26265	9.42e-06	1	gene is annotated for similar motif swissregulon__mm__Gbx1 ('mm__Gbx1'; q-value = 9.42e-06)	frozenset({'activating', 'weight>90.0%', 'mm10_10kbp_up_10kbp_down_full_tx_v10_clust.genes_vs_motifs.rankings'})	[('Satb1', 4.3589262134863445), ('Atp2b1', 3.5317398457314924), ('Grid2', 1.1550746105502605), ('Man1a', 1.7689515345509623), ('Grm8', 1.7906005481213498), ('Cntn1', 2.063508378330194), ('Rspry1', 3.155092213039949), ('Ptpn5', 2.0073926305308105), ('Megf10', 2.4940031391863173), ('Gabra2', 5.734585585460107), ('Sema3f', 1.7032045984174682), ('Cit', 4.278222887092458), ('2610002M06Rik', 3.15554139…	854
Gbx1	metacluster_20.6	0.116338	3.36313	4.01e-07	1	gene is annotated for similar motif swissregulon__mm__Gbx1 ('mm__Gbx1'; q-value = 4.01e-07)	frozenset({'activating', 'weight>90.0%', 'mm10_10kbp_up_10kbp_down_full_tx_v10_clust.genes_vs_motifs.rankings'})	[('Sema3f', 1.7032045984174682), ('Lmo1', 1.5971460651509597), ('Tmem120b', 1.7327653239823462), ('Adam11', 4.225200788914519), ('Zdhhc2', 2.0305154473295355), ('Gbx1', 1.0), ('Unc5a', 1.5836734193309407), ('Scube2', 1.5803446987673115)]	240
Gcm2	taipale_tf_pairs__GCM2_DRGX_RTRSGGGNAATTAN_CAP_repr	0.109502	3.97113	0	0.688492	gene is orthologous to ENSG00000124827 in H. sapiens (identity = 68%) which is directly annotated for motif	frozenset({'activating', 'weight>90.0%', 'mm10_10kbp_up_10kbp_down_full_tx_v10_clust.genes_vs_motifs.rankings'})	[('Itpr1', 3.676446981481688), ('Akap14', 4.175215549043624), ('Rcbtb2', 7.363183815499182), ('Mlf1', 8.930278568925804), ('Oprm1', 3.329568875534308), ('Tal2', 1.7727473103787776)]	1014
Gcm2	taipale_tf_pairs__GCM2_SOX15_RTRCGGGNNNRNACAAWN_CAP_repr	0.0959662	3.33031	0	0.688492	gene is orthologous to ENSG00000124827 in H. sapiens (identity = 68%) which is directly annotated for motif	frozenset({'activating', 'weight>90.0%', 'mm10_10kbp_up_10kbp_down_full_tx_v10_clust.genes_vs_motifs.rankings'})	[('Rassf4', 3.0730416952014585), ('Uvrag', 4.82996910414921), ('Aqp9', 5.391036937754079), ('Trim68', 1.7330661613471652), ('1600002K03Rik', 1.7752649170409731), ('Fam63a', 1.1199792840902474)]	1003
Gfi1	tfdimers__MD00393	0.112547	3.96362	1.77e-06	0.876777	motif similar to tfdimers__MD00265 ('M00087_forward_5_M01067_forward dimer: Ik-2 / Gfi1'; q-value = 1.77e-06) which is annotated for orthologous gene ENSG00000162676 in H. sapiens (identity = 87%)	frozenset({'activating', 'weight>90.0%', 'mm10_10kbp_up_10kbp_down_full_tx_v10_clust.genes_vs_motifs.rankings'})	[('Nup210', 1.4858813473794137), ('Tspan11', 2.3313725495305846), ('Rab33b', 1.5309529306701315), ('Smoc1', 1.075734287867231)]	84
Gfi1	tfdimers__MD00048	0.0942644	3.08339	1.39e-06	0.756646	gene is orthologous to ENSG00000162676 in H. sapiens (identity = 75%) which is annotated for similar motif tfdimers__MD00265 ('M00087_forward_5_M01067_forward dimer: Ik-2 / Gfi1'; q-value = 1.39e-06)	frozenset({'activating', 'weight>90.0%', 'mm10_10kbp_up_10kbp_down_full_tx_v10_clust.genes_vs_motifs.rankings'})	[('Oxt', 1.7945292528963108), ('Ak2', 1.6985534622979157), ('Zfp532', 1.1527799785534378), ('Dennd4a', 1.1522124421850544), ('Slc25a40', 1.0684329461265212), ('Haus4', 2.1462856862111206), ('Sod1', 2.8478328929146), ('Slc44a2', 3.419502545557057)]	934
Gfi1	tfdimers__MD00400	0.107147	3.70364	0	0.876777	motif is annotated for orthologous gene ENSG00000162676 in H. sapiens (identity = 87%)	frozenset({'activating', 'weight>90.0%', 'mm10_10kbp_up_10kbp_down_full_tx_v10_clust.genes_vs_motifs.rankings'})	[('Pcsk7', 2.3902692844317177), ('Nup210', 1.4858813473794137), ('Snapc4', 1.860882277724044), ('Dennd4a', 1.1522124421850544), ('Fbxo38', 1.2808871792989365)]	302
Gtf3a	transfac_pro__M06888	0.0655801	3.20431	0	0.78022	gene is orthologous to ENSG00000122034 in H. sapiens (identity = 78%) which is directly annotated for motif	frozenset({'activating', 'weight>90.0%', 'mm10_10kbp_up_10kbp_down_full_tx_v10_clust.genes_vs_motifs.rankings'})	[('Lyrm1', 3.3562891417066094), ('Snx3', 1.3419593595016852), ('Sult4a1', 1.1135251860923066), ('Zfand2b', 1.0740956098340977), ('Dnajc27', 1.7912116985428452), ('Idi1', 1.5522586921445307), ('Tmem219', 1.973962565672581), ('Rbfa', 2.439845454874962), ('Map6', 1.7293161347947583), ('Casd1', 1.1656609266652902), ('Wars2', 1.1286010680302203), ('Ykt6', 1.1630284364663686), ('Ocel1', 1.0921762613974…	1940
Hdac2	transfac_pro__M04866	0.072166	3.1653	0	0.995902	gene is orthologous to ENSG00000196591 in H. sapiens (identity = 99%) which is directly annotated for motif	frozenset({'activating', 'weight>90.0%', 'mm10_10kbp_up_10kbp_down_full_tx_v10_clust.genes_vs_motifs.rankings'})	[('Setd5', 1.7850876017747188), ('Tab2', 1.255338662931372), ('Foxj3', 2.309347631744878), ('Stag1', 1.9333780633066908), ('Ube2d3', 1.5120743076485714), ('Raly', 1.238220886683233), ('Zfp804a', 4.216181190815255), ('Cep350', 1.2246034939724717), ('Creb1', 2.2152154591312803), ('Rab14', 1.983511538115644), ('Zfp518a', 1.145177164919), ('Zbtb2', 1.450571465587287), ('Ing2', 1.1067348461765898), ('…	4951
Hdx	tfdimers__MD00011	0.102206	3.00684	6.29e-06	0.905797	motif similar to tfdimers__MD00566 ('M00377_forward_5_M01333_forward dimer: Pax-4 / Hdx'; q-value = 6.29e-06) which is annotated for orthologous gene ENSG00000165259 in H. sapiens (identity = 90%)	frozenset({'activating', 'weight>90.0%', 'mm10_10kbp_up_10kbp_down_full_tx_v10_clust.genes_vs_motifs.rankings'})	[('Armcx2', 4.3338450525811885), ('Hdx', 1.0), ('Rabgap1l', 2.03972891707618), ('Epb41l3', 6.001111296151281), ('Arpp21', 1.112647985304346), ('Plppr4', 1.4413511341646876), ('Alcam', 6.097173877119428), ('Plcxd3', 1.516891386573986)]	704
Hif1a	transfac_pro__M00976	0.0830911	3.22518	0	1	gene is directly annotated	frozenset({'activating', 'weight>90.0%', 'mm10_10kbp_up_10kbp_down_full_tx_v10_clust.genes_vs_motifs.rankings'})	[('Kansl1l', 1.1367953340929962), ('Ppm1a', 2.707538769570142), ('Wac', 3.623324192256648), ('Ankrd11', 1.8362502567260928), ('Mapk8', 1.640056802381477), ('Zfp711', 1.9752638956456765), ('Hif1a', 1.0), ('Anks1b', 1.1155513372382138), ('Kpna4', 3.611346414790089), ('Fam60a', 2.778406203733107), ('Cdyl', 1.2456930545359517), ('Luzp1', 1.5428012089638397), ('Wasl', 1.2400921172873711), ('Trip12', 1…	4268
Hif1a	transfac_pro__M07043	0.0825247	3.18669	0	1	gene is directly annotated	frozenset({'activating', 'weight>90.0%', 'mm10_10kbp_up_10kbp_down_full_tx_v10_clust.genes_vs_motifs.rankings'})	[('Kansl1l', 1.1367953340929962), ('Ndfip2', 1.3394035201174928), ('Hif1a', 1.0), ('Anks1b', 1.1155513372382138), ('Usp32', 4.44891942856301), ('Mbtd1', 1.228631997019886), ('Pcm1', 1.573773817682194), ('Tial1', 1.197174495344158), ('Kcnh8', 1.9808947230627367), ('Zfp711', 1.9752638956456765), ('Tnfaip3', 1.785369083186341), ('Wasl', 1.2400921172873711), ('Dmtf1', 2.675819805930126), ('Trip12', 1…	507
Hltf	tfdimers__MD00309	0.105532	3.85691	8.41e-07	0.835481	motif similar to tfdimers__MD00477 ('M01107_forward_8_M00469_forward dimer: RUSH-1alpha / AP-2alpha'; q-value = 8.41e-07) which is annotated for orthologous gene ENSG00000071794 in H. sapiens (identity = 83%)	frozenset({'activating', 'weight>90.0%', 'mm10_10kbp_up_10kbp_down_full_tx_v10_clust.genes_vs_motifs.rankings'})	[('Sik2', 1.5013489172047958), ('Fnbp1l', 1.1366181126896062), ('E130308A19Rik', 2.075397713544427), ('Arcn1', 1.2983141589644245), ('Tra2a', 2.009495326387297), ('Oxr1', 1.238282522122015), ('Zmym4', 1.9583886218808009), ('Pde7a', 1.2374491467152686), ('Ambra1', 4.281619112834694), ('Pak2', 1.922765153136269), ('Rasa2', 3.037975383420173), ('Fbxl17', 1.517202496046283), ('L3mbtl3', 2.10844462901…	2047
Hnf1b	tfdimers__MD00076	0.0955479	3.32947	0	0.964093	motif is annotated for orthologous gene ENSG00000275410 in H. sapiens (identity = 96%)	frozenset({'activating', 'weight>90.0%', 'mm10_10kbp_up_10kbp_down_full_tx_v10_clust.genes_vs_motifs.rankings'})	[('Slc5a3', 2.2795886016616995), ('Itpripl1', 1.3664185715452744), ('Aif1', 3.268006663063349), ('Iqsec3', 2.011597860253177), ('Shisa2', 3.0511978985602224), ('Scml4', 9.83036669701825), ('3632451O06Rik', 1.948674265575676), ('Tmem87b', 1.283408611042424)]	1144
Hnf4g	metacluster_74.10	0.101532	3.54523	7.54e-06	0.937229	gene is orthologous to ENSG00000164749 in H. sapiens (identity = 93%) which is annotated for similar motif tfdimers__MD00124 ('M00967_forward_9_M01275_forward dimer: HNF4, COUP / IPF1'; q-value = 7.54e-06)	frozenset({'activating', 'weight>90.0%', 'mm10_10kbp_up_10kbp_down_full_tx_v10_clust.genes_vs_motifs.rankings'})	[('Patl1', 2.7482294586137224), ('Brf1', 1.8511822764219463), ('Nepro', 3.6436742839017393), ('Shroom3', 1.268563601980261), ('Ppif', 4.28352572077332), ('Zfp219', 1.763204746178344)]	905
Hnf4g	tfdimers__MD00415	0.0960112	3.28018	4.13e-07	0.951648	motif similar to tfdimers__MD00124 ('M00967_forward_9_M01275_forward dimer: HNF4, COUP / IPF1'; q-value = 4.13e-07) which is annotated for orthologous gene ENSG00000164749 in H. sapiens (identity = 95%)	frozenset({'activating', 'weight>90.0%', 'mm10_10kbp_up_10kbp_down_full_tx_v10_clust.genes_vs_motifs.rankings'})	[('Zbtb44', 1.147055280174004), ('Dapl1', 8.155891346192918), ('C030037D09Rik', 1.7259134247962258), ('Me3', 1.0809174118888702), ('Ccdc142', 2.7693084061344964)]	644
Ikzf1	metacluster_24.2	0.0679002	3.60884	7.06e-06	0.924855	motif similar to tfdimers__MD00301 ('M01252_reverse_3_M00087_forward dimer: E2F6 / Ik-2'; q-value = 7.06e-06) which is annotated for orthologous gene ENSG00000185811 in H. sapiens (identity = 92%)	frozenset({'activating', 'weight>90.0%', 'mm10_10kbp_up_10kbp_down_full_tx_v10_clust.genes_vs_motifs.rankings'})	[('Erdr1', 10.940516387628334), ('Sptb', 2.2173229914552133), ('Lingo2', 33.25141880672384), ('Kif1a', 2.3336113105898995), ('Syt1', 9.10349496469082), ('Lrfn5', 28.106507589674848), ('Foxp2', 2.940113302211988), ('Fhl1', 1.1139105306203898), ('Tenm4', 26.41549296777927), ('Foxp1', 17.390626200029697), ('Adgrl3', 3.3593636572653565), ('Atxn2', 2.516234661140086), ('Stmn2', 1.5313682880534625), ('…	4934
Ikzf1	tfdimers__MD00242	0.0653642	3.2995	6.66e-07	0.924855	motif similar to tfdimers__MD00526 ('M00087_forward_5_M00084_forward dimer: Ik-2 / MZF1'; q-value = 6.66e-07) which is annotated for orthologous gene ENSG00000185811 in H. sapiens (identity = 92%)	frozenset({'activating', 'weight>90.0%', 'mm10_10kbp_up_10kbp_down_full_tx_v10_clust.genes_vs_motifs.rankings'})	[('Flrt2', 3.028926098036197), ('Syt1', 9.10349496469082), ('Nlgn1', 12.182656088925878), ('Foxp2', 2.940113302211988), ('Mllt10', 1.30687794550581), ('Vcan', 2.320851576942644), ('Adgrl3', 3.3593636572653565), ('Ncoa2', 1.5437270674881207), ('Slitrk5', 15.762716381146832), ('Lingo2', 33.25141880672384), ('Foxp1', 17.390626200029697), ('Pcdh7', 12.64837882579518), ('Rfx3', 18.694537515707385), ('…	2519
Ikzf1	tfdimers__MD00537	0.0694757	3.801	5.26e-08	0.924855	motif similar to tfdimers__MD00526 ('M00087_forward_5_M00084_forward dimer: Ik-2 / MZF1'; q-value = 5.26e-08) which is annotated for orthologous gene ENSG00000185811 in H. sapiens (identity = 92%)	frozenset({'activating', 'weight>90.0%', 'mm10_10kbp_up_10kbp_down_full_tx_v10_clust.genes_vs_motifs.rankings'})	[('Lingo2', 33.25141880672384), ('Slc39a10', 3.842119291809372), ('Foxp2', 2.940113302211988), ('Cdh8', 73.16514799063089), ('Tmeff2', 21.32220552780629), ('Grid2', 8.420285132983805), ('Bclaf1', 1.1020809630510102), ('Dtna', 3.1337114239894253), ('Stk26', 10.44207153186138), ('Dsel', 2.28069614788492), ('Hook1', 8.178045520960433), ('Hecw1', 6.101370799210367), ('Cntn5', 17.984480518873696), ('A…	794
Ikzf1	transfac_pro__M01169	0.0641517	3.1516	0	0.924855	motif is annotated for orthologous gene ENSG00000185811 in H. sapiens (identity = 92%)	frozenset({'activating', 'weight>90.0%', 'mm10_10kbp_up_10kbp_down_full_tx_v10_clust.genes_vs_motifs.rankings'})	[('Slc39a10', 3.842119291809372), ('C77370', 4.8691850868201945), ('Foxp2', 2.940113302211988), ('Grid2', 8.420285132983805), ('Neto2', 5.817730906272577), ('Lingo2', 33.25141880672384), ('Man1a', 2.202750377264682), ('Dtna', 3.1337114239894253), ('Erdr1', 10.940516387628334), ('Dsel', 2.28069614788492), ('Clock', 8.26849719111041), ('Ptprd', 107.03465594850545), ('Adgrl3', 3.3593636572653565), (…	3958
Ikzf1	transfac_pro__M07260	0.0642021	3.15775	0	0.924855	motif is annotated for orthologous gene ENSG00000185811 in H. sapiens (identity = 92%)	frozenset({'activating', 'weight>90.0%', 'mm10_10kbp_up_10kbp_down_full_tx_v10_clust.genes_vs_motifs.rankings'})	[('C77370', 4.8691850868201945), ('Ptprd', 107.03465594850545), ('Dtna', 3.1337114239894253), ('Cnr1', 40.2168940966736), ('Man1a', 2.202750377264682), ('Clock', 8.26849719111041), ('Neto2', 5.817730906272577), ('Lingo2', 33.25141880672384), ('Lrrn1', 11.6089488279837), ('Mak', 3.8911358951214634), ('Foxp2', 2.940113302211988), ('Tmeff2', 21.32220552780629), ('Bclaf1', 1.1020809630510102), ('Arpp…	2044
Ikzf5	taipale_tf_pairs__FOXA1_TRNGTAAACA_HT	0.127162	3.95479	2.32e-07	0.968974	motif similar to dbtfbs__IKZF5_HepG2_ENCSR210HBN_merged_N1 ('IKZF5 (human, HepG2, ENCSR210HBN, merged N1)'; q-value = 2.32e-07) which is annotated for orthologous gene ENSG00000095574 in H. sapiens (identity = 96%)	frozenset({'activating', 'weight>90.0%', 'mm10_10kbp_up_10kbp_down_full_tx_v10_clust.genes_vs_motifs.rankings'})	[('Zeb2', 3.845929444003365), ('Srcin1', 2.723819930425943), ('D030018L15Rik', 1.1551148987897366), ('Tmem63a', 1.4174117926764846)]	503
Ing4	metacluster_35.3	0.0741846	3.49699	5.08e-06	0.987903	motif similar to tfdimers__MD00321 ('M01208_forward_7_M01743_reverse dimer: FLI1 / ING4'; q-value = 5.08e-06) which is annotated for orthologous gene ENSG00000111653 in H. sapiens (identity = 98%)	frozenset({'activating', 'weight>90.0%', 'mm10_10kbp_up_10kbp_down_full_tx_v10_clust.genes_vs_motifs.rankings'})	[('Setd5', 1.1105427553838902), ('Kcnh8', 1.5535408166780107), ('Rsf1', 1.383693793127616), ('Mtpap', 1.8048079837466464), ('Sema6c', 1.2203089515200154), ('Phf6', 1.5345147151159415), ('Zmym4', 2.646696634416425), ('Auts2', 1.4494676538208802), ('Zfp608', 1.931260787034076), ('Armcx3', 1.2285934783510415), ('Elf2', 1.167934693317512), ('L3mbtl3', 1.972571289393638), ('Cyfip1', 1.27817098334054),…	1178
Ing4	metacluster_166.4	0.0814631	4.10555	5.83e-07	0.987903	motif similar to tfdimers__MD00321 ('M01208_forward_7_M01743_reverse dimer: FLI1 / ING4'; q-value = 5.83e-07) which is annotated for orthologous gene ENSG00000111653 in H. sapiens (identity = 98%)	frozenset({'activating', 'weight>90.0%', 'mm10_10kbp_up_10kbp_down_full_tx_v10_clust.genes_vs_motifs.rankings'})	[('Elf2', 1.167934693317512), ('Katna1', 1.6735728039102464), ('Lrp3', 4.700195559341264), ('Ing4', 1.0), ('Nr1h2', 1.469430290541898), ('Krr1', 1.1645211108917353), ('2810021J22Rik', 1.635369000805692), ('Kdm5a', 1.492369335309509), ('Mrpl47', 2.3007617353658896), ('Chmp5', 1.3010692028430255), ('Fam173a', 1.9295900179179184), ('Tmcc1', 1.0663178194777216), ('Smg1', 1.16120724031037), ('Asb3', 1…	4302
Irf5	tfdimers__MD00181	0.141929	3.95826	5.32e-06	1	gene is annotated for similar motif transfac_pro__M00772 ('V$IRF_Q6: IRF'; q-value = 5.32e-06)	frozenset({'activating', 'weight>90.0%', 'mm10_10kbp_up_10kbp_down_full_tx_v10_clust.genes_vs_motifs.rankings'})	[('Mdn1', 1.6209575172282042), ('Khsrp', 1.18640035944247), ('Baz1a', 2.424800312706087), ('Inip', 1.87629385985325), ('Trak1', 4.332149949329421)]	906
Irf5	tfdimers__MD00302	0.137369	3.80265	1.48e-06	1	gene is annotated for similar motif transfac_pro__M00772 ('V$IRF_Q6: IRF'; q-value = 1.48e-06)	frozenset({'activating', 'weight>90.0%', 'mm10_10kbp_up_10kbp_down_full_tx_v10_clust.genes_vs_motifs.rankings'})	[('Trak1', 4.332149949329421), ('Mau2', 2.480213533535408), ('Zfp780b', 1.33867788457598)]	505
Irf5	tfdimers__MD00405	0.126313	3.42541	3.65e-07	0.8833	gene is orthologous to ENSG00000128604 in H. sapiens (identity = 88%) which is annotated for similar motif tfdimers__MD00414 ('M00972_forward_9_M01307_forward dimer: IRF / POU5F1'; q-value = 3.65e-07)	frozenset({'activating', 'weight>90.0%', 'mm10_10kbp_up_10kbp_down_full_tx_v10_clust.genes_vs_motifs.rankings'})	[('Mdn1', 1.6209575172282042), ('Trak1', 4.332149949329421), ('Inip', 1.87629385985325)]	501
Irf5	tfdimers__MD00466	0.148148	4.17046	9.23e-09	0.8833	gene is orthologous to ENSG00000128604 in H. sapiens (identity = 88%) which is annotated for similar motif tfdimers__MD00527 ('M00415_forward_4_M00772_forward dimer: AREB6 / IRF'; q-value = 9.23e-09)	frozenset({'activating', 'weight>90.0%', 'mm10_10kbp_up_10kbp_down_full_tx_v10_clust.genes_vs_motifs.rankings'})	[('Baz1a', 2.424800312706087), ('Mdn1', 1.6209575172282042), ('Mier3', 1.2705984326732331), ('Irf5', 1.0)]	994
Irf7	metacluster_2.9	0.143396	4.90706	1.16e-07	1	motif similar to transfac_pro__M00772 ('V$IRF_Q6: IRF'; q-value = 1.16e-07) which is directly annotated	frozenset({'activating', 'weight>90.0%', 'mm10_10kbp_up_10kbp_down_full_tx_v10_clust.genes_vs_motifs.rankings'})	[('Sin3a', 3.497052163517913), ('Fam168a', 1.32385184631534), ('Btbd7', 2.424129810785667), ('Eed', 1.9531656969187887)]	246
Irf9	tfdimers__MD00015	0.110551	3.3319	5.41e-06	1	motif similar to transfac_pro__M00972 ('V$IRF_Q6_01: IRF'; q-value = 5.41e-06) which is directly annotated	frozenset({'activating', 'weight>90.0%', 'mm10_10kbp_up_10kbp_down_full_tx_v10_clust.genes_vs_motifs.rankings'})	[('Exoc4', 1.1250270290444264), ('Ramp1', 1.9168465545620563), ('Arpp21', 1.1252415457151237), ('Map3k1', 2.441729743929709), ('Igfbp1', 1.644605900758925), ('Gng4', 8.91281024517989), ('Gltscr2', 2.573882031715573), ('Pik3cg', 2.271061515786189), ('Fnbp1', 1.5462854262366788), ('Rhov', 2.4540937696695084)]	1304
Junb	metacluster_111.3	0.0730365	3.14346	5.49e-07	0.938953	gene is orthologous to ENSG00000171223 in H. sapiens (identity = 93%) which is annotated for similar motif jaspar__MA1140.2 ('JUNB'; q-value = 5.49e-07)	frozenset({'activating', 'weight>90.0%', 'mm10_10kbp_up_10kbp_down_full_tx_v10_clust.genes_vs_motifs.rankings'})	[('Usp9x', 1.3861742084174222), ('Zfp385b', 3.8208504273077257), ('Dach1', 19.603534798046866), ('Rab6a', 2.08902936501512), ('Ssbp2', 4.902001276328609), ('Tanc2', 1.5297355319953658), ('Dscaml1', 1.3576170738184832), ('Ppp3ca', 3.1207811444645444), ('Auts2', 4.931617353366836), ('Foxp1', 1.7979336388642064), ('Ehbp1', 1.3627216502403203), ('Ppp1r12a', 1.1691862585467026), ('Spcs3', 1.0703796516…	3530
Jund	metacluster_115.1	0.0583672	3.20436	7.8e-16	0.821114	gene is orthologous to ENSG00000130522 in H. sapiens (identity = 82%) which is annotated for similar motif transfac_pro__M04803 ('V$JUND_03: JunD'; q-value = 7.8e-16)	frozenset({'activating', 'weight>90.0%', 'mm10_10kbp_up_10kbp_down_full_tx_v10_clust.genes_vs_motifs.rankings'})	[('Nipbl', 2.319834781820675), ('Setd5', 4.69031745785737), ('Cul1', 1.601784908696437), ('Stag2', 1.0603315280638228), ('Kmt2e', 7.522193738857318), ('Kansl1', 2.837025789146425), ('Rdx', 10.861569567898629), ('Pafah1b1', 3.180749443463811), ('Kansl1l', 2.109581474055508), ('Tiparp', 1.9821294340971332), ('Fbxo30', 2.093398853341151), ('Shoc2', 1.5652612367318428), ('Zcchc11', 1.3347669641419753…
2.0545907196736466)	('Med1'	1.332440101337902)	('Vrk1'	5.326990499700677)	('Wdr45b'	4.620226296363699)	('Ldb1'	10.223693600655611)	('Dcaf10'	5.933047752767607)	('Tprkb'	1.927540716459532)	('Tigd2'	3.19973317810822)	('Bnip3l'	16.563372575633537)	('Hdgf'	1.7084277231290703)	('Marcks'	12.886250816604033)	('Tmem183a'	3.280435105905641)	('Ubl7'	3.753851211010242)	('Zbtb33'	4.455269315267402)	('Uba6'	2.7314778017964696)	('Pggt1b'	3.3951047150132445)	('Ankrd13c'	3.683123398095467)	('Nmnat2'	1.3466449891235803)	('Arid5b'	2.0618556758141007)	('Dusp5'	7.1129252170859765)	('Trnt1'	5.593731269145246)	('Zkscan1'	3.6058105345562494)	('Ccnt2'	3.751127718263428)	('Arpc1a'	1.076369262652897)	('Trp53inp2'	7.335340029925091)	('Ubr7'
Jund	metacluster_160.20	0.0572028	3.06855	0	0.821114	gene is orthologous to ENSG00000130522 in H. sapiens (identity = 82%) which is directly annotated for motif	frozenset({'activating', 'weight>90.0%', 'mm10_10kbp_up_10kbp_down_full_tx_v10_clust.genes_vs_motifs.rankings'})	[('Cul1', 1.601784908696437), ('Rdx', 10.861569567898629), ('Setd5', 4.69031745785737), ('Zfand5', 2.862019721452335), ('Eif4g2', 2.4191190842998105), ('Rb1cc1', 3.4522314285976523), ('Zmym2', 4.139135643952855), ('Kansl1', 2.837025789146425), ('Cpsf6', 4.219916269872296), ('Zmym5', 1.4436895304222062), ('Cnbp', 3.432217785880979), ('Bclaf1', 5.360591967715091), ('Pafah1b1', 3.180749443463811), (…
.358762618315273)	('Ube2b'	9.887943340479428)	('Smarca4'	6.458480474872722)	('Rtn2'	1.7559193323834794)	('Hmgb3'	4.143617985151264)	('Sdha'	2.011755303459593)	('Paics'	4.299168146893885)	('Zfp799'	2.100927329912564)	('Zfp53'	1.187672890684489)	('Ywhaz'	9.15983092874555)	('Zfp358'	2.8038265049271685)	('Morf4l2'	1.0816279566703275)	('Uqcrc2'	1.227548453135874)	('Snrpb'	3.833664115888298)	('Mkrn1'	3.363808610441008)	('Tnrc6b'	8.04347973133221)	('Cacul1'	6.949046346637319)	('Rps20'	5.568686153580891)	('Ccnl1'	19.29857663322044)	('Gas1'	1.8615980453139125)	('Egln1'	3.448156077446453)	('Cenpf'	1.2833627709842843)	('Zrsr2'	2.5853713133287624)	('Stx12'	1.1359952960705229)	('Cdk8'	3.859457885364969)	('Ttc33'
Klf13	metacluster_131.4	0.066546	3.40826	9.36e-06	0.934256	gene is orthologous to ENSG00000169926 in H. sapiens (identity = 93%) which is annotated for similar motif transfac_pro__M09826 ('V$BTEB3_02: BTEB3'; q-value = 9.36e-06)	frozenset({'activating', 'weight>90.0%', 'mm10_10kbp_up_10kbp_down_full_tx_v10_clust.genes_vs_motifs.rankings'})	[('Bcorl1', 1.7663411264659556), ('Mbd5', 2.5660239832787237), ('Ahdc1', 1.2226774107930922), ('Stmn2', 1.1312904003965305), ('Zeb2', 1.9581794630384552), ('Zcchc11', 2.3214399286540592), ('Chd4', 1.6091602062236412), ('March7', 2.063617584541407), ('Tln1', 2.259649412347592), ('Gnl3l', 1.4333807466132835), ('Tiparp', 1.2757889856012876), ('Clstn3', 1.7032506891306718), ('Slc15a4', 1.818237669026…	858
Klf13	metacluster_3.2	0.065776	3.3375	2.45e-06	0.9375	motif similar to taipale_cyt_meth__KLF13_NRCCACGCCCMYN_FL_repr ('KLF13 [Znf_C2H2]'; q-value = 2.45e-06) which is annotated for orthologous gene ENSG00000169926 in H. sapiens (identity = 93%)	frozenset({'activating', 'weight>90.0%', 'mm10_10kbp_up_10kbp_down_full_tx_v10_clust.genes_vs_motifs.rankings'})	[('Bcorl1', 1.7663411264659556), ('Stmn2', 1.1312904003965305), ('Mbd5', 2.5660239832787237), ('Zcchc11', 2.3214399286540592), ('Ctbp2', 2.3061376984348665), ('Aftph', 2.039875656921054), ('Tiparp', 1.2757889856012876), ('Chd4', 1.6091602062236412), ('March7', 2.063617584541407), ('Tmem150c', 2.1505870294711578), ('Cask', 1.498935841233323), ('Zeb2', 1.9581794630384552), ('Ahdc1', 1.2226774107930…	4997
Klf13	transfac_pro__M02281	0.0673456	3.48175	1.69e-06	0.934256	gene is orthologous to ENSG00000169926 in H. sapiens (identity = 93%) which is annotated for similar motif transfac_pro__M09826 ('V$BTEB3_02: BTEB3'; q-value = 1.69e-06)	frozenset({'activating', 'weight>90.0%', 'mm10_10kbp_up_10kbp_down_full_tx_v10_clust.genes_vs_motifs.rankings'})	[('Prpsap2', 2.029952536790459), ('Rell1', 1.7414802015988158), ('Iqgap1', 5.717612755438187), ('Mbd5', 2.5660239832787237), ('Fbrsl1', 1.65912149615948), ('Tmem123', 2.529652299179228), ('Gnl3l', 1.4333807466132835), ('Spg7', 1.3698694411909054), ('Cbwd1', 1.494586718598357), ('Rfk', 1.8103848995003535), ('1110008P14Rik', 2.4207876012730134), ('Klf13', 1.0), ('Specc1l', 1.4283776963630916), ('Nd…	4913
Klf13	tfdimers__MD00569	0.0625629	3.04219	4.27e-09	0.934256	gene is orthologous to ENSG00000169926 in H. sapiens (identity = 93%) which is annotated for similar motif transfac_pro__M09826 ('V$BTEB3_02: BTEB3'; q-value = 4.27e-09)	frozenset({'activating', 'weight>90.0%', 'mm10_10kbp_up_10kbp_down_full_tx_v10_clust.genes_vs_motifs.rankings'})	[('Mbd5', 2.5660239832787237), ('Spg7', 1.3698694411909054), ('Stmn2', 1.1312904003965305), ('Gmcl1', 2.581608519219823), ('Cask', 1.498935841233323), ('Tiparp', 1.2757889856012876), ('Ltn1', 1.3445626093733911), ('Aftph', 2.039875656921054), ('Negr1', 1.2882049558092414), ('Zcchc11', 2.3214399286540592), ('March7', 2.063617584541407), ('Gnl3l', 1.4333807466132835), ('Tnrc6a', 1.272943771120168),…	805
Klf13	metacluster_24.4	0.0635772	3.13541	2.75e-09	0.9375	motif similar to transfac_pro__M09826 ('V$BTEB3_02: BTEB3'; q-value = 2.75e-09) which is annotated for orthologous gene ENSG00000169926 in H. sapiens (identity = 93%)	frozenset({'activating', 'weight>90.0%', 'mm10_10kbp_up_10kbp_down_full_tx_v10_clust.genes_vs_motifs.rankings'})	[('Mbd5', 2.5660239832787237), ('Zcchc11', 2.3214399286540592), ('Bcorl1', 1.7663411264659556), ('Wdr26', 1.324590135734447), ('Tiparp', 1.2757889856012876), ('Ltn1', 1.3445626093733911), ('Chd4', 1.6091602062236412), ('Fzd2', 2.546027288546868), ('Ahdc1', 1.2226774107930922), ('Ctbp2', 2.3061376984348665), ('Stmn2', 1.1312904003965305), ('Cst3', 1.230560400209234), ('Fscn1', 1.9110886775104456),…	755
Klf13	metacluster_3.10	0.070207	3.74473	1.81e-09	0.207612	gene is orthologous to FBgn0040765 in D. melanogaster (identity = 20%) which is annotated for similar motif nitta__luna_TCTGGG40NCTG_KAA_RCCACGCCCW_m1_c2 ('luna (fly)'; q-value = 1.81e-09)	frozenset({'activating', 'weight>90.0%', 'mm10_10kbp_up_10kbp_down_full_tx_v10_clust.genes_vs_motifs.rankings'})	[('Mbd5', 2.5660239832787237), ('Zcchc11', 2.3214399286540592), ('March7', 2.063617584541407), ('Bcorl1', 1.7663411264659556), ('Ctbp2', 2.3061376984348665), ('Tiparp', 1.2757889856012876), ('Ahdc1', 1.2226774107930922), ('Stmn2', 1.1312904003965305), ('Zeb2', 1.9581794630384552), ('Fzd2', 2.546027288546868), ('Cask', 1.498935841233323), ('Aftph', 2.039875656921054), ('Etv1', 9.63921606386905), (…	4356
Klf13	metacluster_3.11	0.0631034	3.09187	8.35e-10	0.934256	gene is orthologous to ENSG00000169926 in H. sapiens (identity = 93%) which is annotated for similar motif transfac_pro__M09826 ('V$BTEB3_02: BTEB3'; q-value = 8.35e-10)	frozenset({'activating', 'weight>90.0%', 'mm10_10kbp_up_10kbp_down_full_tx_v10_clust.genes_vs_motifs.rankings'})	[('Bcorl1', 1.7663411264659556), ('Zcchc11', 2.3214399286540592), ('Tiparp', 1.2757889856012876), ('Mbd5', 2.5660239832787237), ('Ctbp2', 2.3061376984348665), ('Zeb2', 1.9581794630384552), ('Ahdc1', 1.2226774107930922), ('March7', 2.063617584541407), ('Aftph', 2.039875656921054), ('Stmn2', 1.1312904003965305), ('Cask', 1.498935841233323), ('Chd4', 1.6091602062236412), ('Fzd2', 2.546027288546868),…	4979
Klf13	metacluster_3.7	0.0640991	3.18338	5.53e-10	0.934256	gene is orthologous to ENSG00000169926 in H. sapiens (identity = 93%) which is annotated for similar motif transfac_pro__M09826 ('V$BTEB3_02: BTEB3'; q-value = 5.53e-10)	frozenset({'activating', 'weight>90.0%', 'mm10_10kbp_up_10kbp_down_full_tx_v10_clust.genes_vs_motifs.rankings'})	[('Stmn2', 1.1312904003965305), ('Mbd5', 2.5660239832787237), ('Tiparp', 1.2757889856012876), ('March7', 2.063617584541407), ('Zcchc11', 2.3214399286540592), ('Prpsap2', 2.029952536790459), ('Tmem123', 2.529652299179228), ('Hpcal1', 1.479196908509227), ('Acadm', 1.5088114443109304), ('Rell1', 1.7414802015988158), ('Bcorl1', 1.7663411264659556), ('Pgpep1', 2.911002528525592), ('Iqgap1', 5.71761275…	3653
Klf13	metacluster_3.5	0.0641695	3.18985	2.07e-14	0.9375	motif similar to taipale_cyt_meth__KLF13_NRCCACGCCCMYN_eDBD ('KLF13 [Znf_C2H2]'; q-value = 2.07e-14) which is annotated for orthologous gene ENSG00000169926 in H. sapiens (identity = 93%)	frozenset({'activating', 'weight>90.0%', 'mm10_10kbp_up_10kbp_down_full_tx_v10_clust.genes_vs_motifs.rankings'})	[('Stmn2', 1.1312904003965305), ('Tiparp', 1.2757889856012876), ('Mbd5', 2.5660239832787237), ('Zcchc11', 2.3214399286540592), ('March7', 2.063617584541407), ('Prpsap2', 2.029952536790459), ('Rell1', 1.7414802015988158), ('Cask', 1.498935841233323), ('Chd4', 1.6091602062236412), ('Tmem123', 2.529652299179228), ('Tmem150c', 2.1505870294711578), ('Bcorl1', 1.7663411264659556), ('Gnl3l', 1.433380746…	3283
Klf13	metacluster_3.3	0.0636846	3.14528	3.35e-22	0.934256	gene is orthologous to ENSG00000169926 in H. sapiens (identity = 93%) which is annotated for similar motif transfac_pro__M09826 ('V$BTEB3_02: BTEB3'; q-value = 3.35e-22)	frozenset({'activating', 'weight>90.0%', 'mm10_10kbp_up_10kbp_down_full_tx_v10_clust.genes_vs_motifs.rankings'})	[('Stmn2', 1.1312904003965305), ('Mbd5', 2.5660239832787237), ('Tiparp', 1.2757889856012876), ('Zcchc11', 2.3214399286540592), ('Prpsap2', 2.029952536790459), ('March7', 2.063617584541407), ('Tmem123', 2.529652299179228), ('Acadm', 1.5088114443109304), ('Rell1', 1.7414802015988158), ('Hpcal1', 1.479196908509227), ('Pgpep1', 2.911002528525592), ('Iqgap1', 5.717612755438187), ('Cask', 1.49893584123…	4710
Klf13	metacluster_133.2	0.0647432	3.24258	0	0.9375	motif is annotated for orthologous gene ENSG00000169926 in H. sapiens (identity = 93%)	frozenset({'activating', 'weight>90.0%', 'mm10_10kbp_up_10kbp_down_full_tx_v10_clust.genes_vs_motifs.rankings'})	[('Bcorl1', 1.7663411264659556), ('Mbd5', 2.5660239832787237), ('Zcchc11', 2.3214399286540592), ('Tiparp', 1.2757889856012876), ('Zeb2', 1.9581794630384552), ('Ctbp2', 2.3061376984348665), ('Ahdc1', 1.2226774107930922), ('March7', 2.063617584541407), ('Stmn2', 1.1312904003965305), ('Fzd2', 2.546027288546868), ('Etv1', 9.63921606386905), ('Cask', 1.498935841233323), ('Aftph', 2.039875656921054), (…	1794
Klf13	metacluster_163.1	0.0638215	3.15787	0	0.9375	motif is annotated for orthologous gene ENSG00000169926 in H. sapiens (identity = 93%)	frozenset({'activating', 'weight>90.0%', 'mm10_10kbp_up_10kbp_down_full_tx_v10_clust.genes_vs_motifs.rankings'})	[('Stmn2', 1.1312904003965305), ('Tiparp', 1.2757889856012876), ('Mbd5', 2.5660239832787237), ('Prpsap2', 2.029952536790459), ('March7', 2.063617584541407), ('Zcchc11', 2.3214399286540592), ('Tmem123', 2.529652299179228), ('Rell1', 1.7414802015988158), ('Iqgap1', 5.717612755438187), ('Kbtbd2', 3.718204097532515), ('Acadm', 1.5088114443109304), ('Cask', 1.498935841233323), ('Klf13', 1.0), ('Fbrsl1…	2359
Klf13	metacluster_195.2	0.0676195	3.50692	0	0.9375	motif is annotated for orthologous gene ENSG00000169926 in H. sapiens (identity = 93%)	frozenset({'activating', 'weight>90.0%', 'mm10_10kbp_up_10kbp_down_full_tx_v10_clust.genes_vs_motifs.rankings'})	[('Tiparp', 1.2757889856012876), ('Bcorl1', 1.7663411264659556), ('Stmn2', 1.1312904003965305), ('Zcchc11', 2.3214399286540592), ('Mbd5', 2.5660239832787237), ('March7', 2.063617584541407), ('Ctbp2', 2.3061376984348665), ('Aftph', 2.039875656921054), ('Cask', 1.498935841233323), ('Tmem150c', 2.1505870294711578), ('Chd4', 1.6091602062236412), ('Pik3r1', 8.991373904170986), ('Hpcal1', 1.47919690850…	4824
Klf13	metacluster_170.2	0.0681155	3.55251	0	1	gene is directly annotated	frozenset({'activating', 'weight>90.0%', 'mm10_10kbp_up_10kbp_down_full_tx_v10_clust.genes_vs_motifs.rankings'})	[('Zcchc11', 2.3214399286540592), ('Tiparp', 1.2757889856012876), ('March7', 2.063617584541407), ('Bcorl1', 1.7663411264659556), ('Mbd5', 2.5660239832787237), ('Ctbp2', 2.3061376984348665), ('Aftph', 2.039875656921054), ('Stmn2', 1.1312904003965305), ('Kbtbd2', 3.718204097532515), ('Cask', 1.498935841233323), ('Rhobtb3', 2.2037466298132684), ('Zeb2', 1.9581794630384552), ('Ptp4a2', 1.147059706825…	4997
Klf13	transfac_pro__M07461	0.064473	3.21774	0	1	gene is directly annotated	frozenset({'activating', 'weight>90.0%', 'mm10_10kbp_up_10kbp_down_full_tx_v10_clust.genes_vs_motifs.rankings'})	[('Mbd5', 2.5660239832787237), ('Tiparp', 1.2757889856012876), ('Zcchc11', 2.3214399286540592), ('March7', 2.063617584541407), ('Bcorl1', 1.7663411264659556), ('Stmn2', 1.1312904003965305), ('Tmem150c', 2.1505870294711578), ('Aftph', 2.039875656921054), ('Zeb2', 1.9581794630384552), ('Chd4', 1.6091602062236412), ('Ctbp2', 2.3061376984348665), ('Ptp4a2', 1.1470597068252582), ('Fzd2', 2.54602728854…	2863
Klf5	metacluster_3.9	0.0592895	3.0564	1.85e-07	0.892779	motif similar to hocomoco__KLF5_HUMAN.H11MO.0.A ('KLF5_HUMAN'; q-value = 1.85e-07) which is annotated for orthologous gene ENSG00000102554 in H. sapiens (identity = 89%)	frozenset({'activating', 'weight>90.0%', 'mm10_10kbp_up_10kbp_down_full_tx_v10_clust.genes_vs_motifs.rankings'})	[('Slitrk5', 1.0657796278525165), ('Zcchc12', 3.9409278812649657), ('Gprasp2', 1.4437530003382777), ('Erdr1', 3.1328988221960894), ('Fhl1', 1.1451457717444569), ('Myo9a', 1.3667902388503483), ('Jph4', 1.1873371464471096), ('Gria4', 4.15704193567723), ('Gnb2', 2.690358412302133), ('Pak3', 3.995978722659846), ('Cadm1', 3.1759346825347072), ('Rev3l', 1.2168845741004408), ('Erf', 1.5995721083122965),…	2218
Klf8	metacluster_163.2	0.132737	3.46004	7.32e-07	1	gene is annotated for similar motif cisbp__M00779 ('Klf8[gene ID: ENSMUSG00000041649 species: Mus musculus TF status: direct TF family: C2H2 ZF DBDs: zf-C2H2]'; q-value = 7.32e-07)	frozenset({'activating', 'weight>90.0%', 'mm10_10kbp_up_10kbp_down_full_tx_v10_clust.genes_vs_motifs.rankings'})	[('Tiparp', 2.001033437106297), ('Man1a', 1.9527906001427984), ('Gria2', 1.7411474511507443), ('Farp1', 2.416119225357781), ('Osbpl8', 1.0963497579473276), ('Chsy3', 1.3990981156975737)]	477
Klf8	metacluster_3.9	0.121084	3.0509	2.37e-07	0.270423	gene is orthologous to FBgn0040765 in D. melanogaster (identity = 27%) which is annotated for similar motif flyfactorsurvey__luna_SOLEXA_5_FBgn0040765 ('luna_SOLEXA_5_FBgn0040765'; q-value = 2.37e-07)	frozenset({'activating', 'weight>90.0%', 'mm10_10kbp_up_10kbp_down_full_tx_v10_clust.genes_vs_motifs.rankings'})	[('Man1a', 1.9527906001427984), ('Farp1', 2.416119225357781), ('Tiparp', 2.001033437106297), ('Gria2', 1.7411474511507443), ('Osbpl8', 1.0963497579473276), ('Ptchd4', 2.5346357006479487), ('Chsy3', 1.3990981156975737), ('Magel2', 1.3337391616132348), ('Klf8', 1.0), ('Rragb', 1.3331814042737635)]	1393
Klf8	transfac_pro__M07461	0.122361	3.09575	0	1	gene is directly annotated	frozenset({'activating', 'weight>90.0%', 'mm10_10kbp_up_10kbp_down_full_tx_v10_clust.genes_vs_motifs.rankings'})	[('Tiparp', 2.001033437106297), ('Man1a', 1.9527906001427984), ('Gria2', 1.7411474511507443), ('Farp1', 2.416119225357781), ('Osbpl8', 1.0963497579473276), ('Ppp3cc', 2.0436017468909355), ('Ghitm', 5.301090142172211), ('Mfhas1', 4.4745242095949), ('Chsy3', 1.3990981156975737), ('Magel2', 1.3337391616132348), ('Rbm5', 1.4589421348839329)]	1701
Klf9	tfdimers__MD00332	0.0759306	3.01018	2.54e-06	0.967213	gene is orthologous to ENSG00000119138 in H. sapiens (identity = 96%) which is annotated for similar motif transfac_pro__M09723 ('V$BTEB1_02: BTEB1'; q-value = 2.54e-06)	frozenset({'activating', 'weight>90.0%', 'mm10_10kbp_up_10kbp_down_full_tx_v10_clust.genes_vs_motifs.rankings'})	[('Ralyl', 1.9897958658681012), ('Mef2a', 2.6728507231397822), ('Bbx', 1.2183538529572069), ('Hs3st5', 4.361011362794871), ('Hivep2', 1.9542334967668216), ('Mctp1', 1.4595430723444496), ('Foxp2', 1.8121554502003427), ('Ncoa7', 2.3992579807583847), ('Tanc2', 2.510414474711254), ('Epb41l3', 1.3415008569283162), ('Sgcz', 2.282237240754617), ('Homer1', 2.1817861956816764), ('Chsy3', 5.207565366918387…	920
Klf9	metacluster_24.4	0.0788015	3.25244	9.08e-09	0.967213	motif similar to transfac_pro__M09723 ('V$BTEB1_02: BTEB1'; q-value = 9.08e-09) which is annotated for orthologous gene ENSG00000119138 in H. sapiens (identity = 96%)	frozenset({'activating', 'weight>90.0%', 'mm10_10kbp_up_10kbp_down_full_tx_v10_clust.genes_vs_motifs.rankings'})	[('Usp6nl', 6.928055772981671), ('Snca', 6.746739823230632), ('Magi1', 1.106475688247346), ('Sgcz', 2.282237240754617), ('Hs3st5', 4.361011362794871), ('Klhl13', 1.7728419571440528), ('Pcdh10', 2.0177615383133114), ('Dach1', 6.605037949091034), ('Tpbg', 1.716590008706537), ('Cadm2', 1.3803898905254215), ('Syt1', 1.3198745577812196), ('Shisa9', 1.96060654603666), ('Fhl1', 2.954451122428408), ('Stm…	378
Klf9	metacluster_133.2	0.0761236	3.02647	3.35e-22	0.967213	motif similar to transfac_pro__M09723 ('V$BTEB1_02: BTEB1'; q-value = 3.35e-22) which is annotated for orthologous gene ENSG00000119138 in H. sapiens (identity = 96%)	frozenset({'activating', 'weight>90.0%', 'mm10_10kbp_up_10kbp_down_full_tx_v10_clust.genes_vs_motifs.rankings'})	[('Foxp2', 1.8121554502003427), ('Syt1', 1.3198745577812196), ('Sgcz', 2.282237240754617), ('Hivep2', 1.9542334967668216), ('Hs3st5', 4.361011362794871), ('Bbx', 1.2183538529572069), ('Epb41l3', 1.3415008569283162), ('Tanc2', 2.510414474711254), ('Mef2a', 2.6728507231397822), ('Fam19a2', 2.9054288943835043), ('Snca', 6.746739823230632), ('Ncoa7', 2.3992579807583847), ('Fhl1', 2.954451122428408), …	4999
Lhx1	tfdimers__MD00060	0.114167	3.48562	2.7e-06	0.995074	gene is orthologous to ENSG00000273706 in H. sapiens (identity = 99%) which is annotated for similar motif swissregulon__hs__LHX1 ('hs__LHX1'; q-value = 2.7e-06)	frozenset({'activating', 'weight>90.0%', 'mm10_10kbp_up_10kbp_down_full_tx_v10_clust.genes_vs_motifs.rankings'})	[('Zic3', 1.1374984804977808), ('Sp8', 1.7564314011694018), ('Lhx1', 1.0), ('Zfp618', 2.544126349776636), ('Hivep1', 1.8629723926690755)]	481
Lhx1	metacluster_9.26	0.106918	3.18138	2.39e-13	0.995074	gene is orthologous to ENSG00000273706 in H. sapiens (identity = 99%) which is annotated for similar motif swissregulon__hs__LHX1 ('hs__LHX1'; q-value = 2.39e-13)	frozenset({'activating', 'weight>90.0%', 'mm10_10kbp_up_10kbp_down_full_tx_v10_clust.genes_vs_motifs.rankings'})	[('Lhx1', 1.0), ('Kif27', 4.044959744478499), ('Ep400', 1.4121062302031515), ('Marveld3', 1.3397260495358527), ('1810041L15Rik', 2.340005876989779), ('Med1', 1.083477712874383), ('Hivep1', 1.8629723926690755)]	1093
Ltf	tfdimers__MD00437	0.142059	3.11238	9.97e-07	0.705634	motif similar to tfdimers__MD00501 ('M01034_forward_6_M01692_forward dimer: Ebox / LTF'; q-value = 9.97e-07) which is annotated for orthologous gene ENSG00000012223 in H. sapiens (identity = 70%)	frozenset({'activating', 'weight>90.0%', 'mm10_10kbp_up_10kbp_down_full_tx_v10_clust.genes_vs_motifs.rankings'})	[('Thumpd3', 1.1671900612801314), ('Wwp1', 2.0744757196762453), ('C77370', 1.1070721625868758), ('Noc3l', 1.121936667441536), ('Tram1l1', 7.137753352758966), ('St8sia4', 6.13207602348734), ('Sacs', 1.5894223578113147)]	737
Mafb	metacluster_129.1	0.112352	3.37241	1.13e-06	0.972136	motif similar to tfdimers__MD00476 ('M01216_reverse_6_M00983_forward dimer: FOXO1 / MAF'; q-value = 1.13e-06) which is annotated for orthologous gene ENSG00000204103 in H. sapiens (identity = 97%)	frozenset({'activating', 'weight>90.0%', 'mm10_10kbp_up_10kbp_down_full_tx_v10_clust.genes_vs_motifs.rankings'})	[('Casz1', 2.311597960613285), ('Gad1', 6.610036353891045), ('Tnr', 1.8893488539535797), ('Esrrg', 10.544616378320717), ('Sox2', 13.759438896996537), ('Zfhx4', 7.2389169486337535), ('Tgif1', 1.9127482426196736), ('Hipk2', 1.8774271251430108), ('Maml3', 9.384149288550825), ('Sox5', 2.14983544024459), ('Gad2', 2.219236240093433), ('Nfia', 3.723369037042568), ('Rmst', 8.29820920049502), ('Satb1', 1.…	717
Mafb	transfac_pro__M02879	0.107937	3.14952	0	1	gene is directly annotated	frozenset({'activating', 'weight>90.0%', 'mm10_10kbp_up_10kbp_down_full_tx_v10_clust.genes_vs_motifs.rankings'})	[('Casz1', 2.311597960613285), ('Tshz1', 1.991187428342408), ('Gad1', 6.610036353891045), ('Sox2', 13.759438896996537), ('Esrrg', 10.544616378320717), ('Maml3', 9.384149288550825), ('Foxf1', 1.297630202084995), ('Kdm5b', 1.1357417461950807), ('Nfib', 13.388169404955653), ('Pdcd4', 3.175503632143794), ('Nfia', 3.723369037042568), ('Sp9', 6.628887887781133), ('Dlx2', 8.327960577138011), ('Hipk2', 1…	2413
Mxd1	tfdimers__MD00556	0.133754	3.26698	0	0.882353	motif is annotated for orthologous gene ENSG00000059728 in H. sapiens (identity = 88%)	frozenset({'activating', 'weight>90.0%', 'mm10_10kbp_up_10kbp_down_full_tx_v10_clust.genes_vs_motifs.rankings'})	[('Herc1', 1.8926676478672244), ('Cep83', 1.968735749684739), ('Atf2', 1.712325686722527), ('Ep400', 1.3938470288861435), ('Kctd8', 1.1450670288531644), ('Pdlim5', 1.8878069650359577), ('Atl1', 1.196303637861671), ('Rgs6', 1.9970179097592196), ('Ptger3', 1.700038281705878), ('Tmem33', 1.7566110211722783), ('Kcnh8', 2.7235799088843424), ('Utp14a', 1.0650373980547567), ('Pcdha8', 1.0591601355737308…	4749
Myc	metacluster_14.12	0.0824937	3.49654	5.34e-09	1	motif similar to transfac_public__M00615 ('V$MYCMAX_03: c-Myc:Max'; q-value = 5.34e-09) which is directly annotated	frozenset({'activating', 'weight>90.0%', 'mm10_10kbp_up_10kbp_down_full_tx_v10_clust.genes_vs_motifs.rankings'})	[('Gng2', 1.7051795331435526), ('Asah2', 1.2649283782650511), ('Pinx1', 1.1385902821532865), ('Coq3', 1.8135842777120204), ('Sox11', 1.212412265330324), ('Cbln1', 7.153824239689762), ('Abhd11', 1.6490824797785255), ('Fam19a5', 1.537488173443062), ('Ruvbl1', 1.6818888747538907), ('Rxrg', 6.352655855721361), ('Slc38a1', 1.8153695098292493), ('Pde4b', 6.198932464752363), ('Foxp1', 3.970689366237057)…	1424
Mycn	homer__NCCACGTG_c-Myc	0.0779111	3.05834	2.73e-06	1	gene is annotated for similar motif homer__GNCCACGTGG_n-Myc ('n-Myc(bHLH)/mES-nMyc-ChIP-Seq(GSE11431)/Homer'; q-value = 2.73e-06)	frozenset({'activating', 'weight>90.0%', 'mm10_10kbp_up_10kbp_down_full_tx_v10_clust.genes_vs_motifs.rankings'})	[('Ubn1', 2.5144805786748377), ('Ss18', 1.9402046811365825), ('Ppp1r12c', 1.4826636154442323), ('Mmab', 3.1764016168627025), ('Zdhhc8', 1.2941352090079767), ('Ifrd1', 1.9909316945065407), ('Npas4', 2.810973334668572), ('Ercc6l2', 1.6703622331757697), ('Mbnl2', 1.4732203692362948), ('Fam19a2', 7.658093279511008), ('Ikbkap', 2.125184776700935), ('Tgif2', 1.1974021700810982), ('Fosb', 2.451824550868…	3224
Mzf1	tfdimers__MD00001	0.0975714	3.44107	5.61e-06	0.748157	gene is orthologous to ENSG00000099326 in H. sapiens (identity = 74%) which is annotated for similar motif tfdimers__MD00565 ('M00419_forward_10_M01733_forward dimer: MEIS1 / MZF1'; q-value = 5.61e-06)	frozenset({'activating', 'weight>90.0%', 'mm10_10kbp_up_10kbp_down_full_tx_v10_clust.genes_vs_motifs.rankings'})	[('Epha7', 2.510642329135408), ('Cadm1', 1.4735433096257915), ('Hnrnpu', 1.5315784782074473), ('Cds2', 1.335213892644796), ('Prkar1b', 1.0708877458974593), ('Rasgef1a', 4.420077795309623), ('Ctdspl', 1.8687767672614333)]	265
Mzf1	tfdimers__MD00447	0.090796	3.06577	4.42e-06	0.8297	motif similar to tfdimers__MD00057 ('M00083_forward_8_M01872_forward dimer: MZF1 / DBP'; q-value = 4.42e-06) which is annotated for orthologous gene ENSG00000099326 in H. sapiens (identity = 82%)	frozenset({'activating', 'weight>90.0%', 'mm10_10kbp_up_10kbp_down_full_tx_v10_clust.genes_vs_motifs.rankings'})	[('Epha7', 2.510642329135408), ('Cadm1', 1.4735433096257915), ('Hnrnpu', 1.5315784782074473), ('Pcdh17', 3.078440833748546), ('Prkar1b', 1.0708877458974593), ('Rasgef1a', 4.420077795309623), ('Tsnax', 2.074056834267734), ('Grm7', 1.441638925460491), ('Ntrk2', 2.186245121094652), ('Map3k6', 1.093909874333885), ('Pfkp', 1.1132089732232644), ('Degs1', 1.377822826451523), ('Acsl4', 1.4469450522078542…	1356
Mzf1	tfdimers__MD00008	0.100517	3.60425	1.42e-07	0.748157	gene is orthologous to ENSG00000099326 in H. sapiens (identity = 74%) which is annotated for similar motif tfdimers__MD00481 ('M01104_reverse_3_M00083_forward dimer: MOVO-B / MZF1'; q-value = 1.42e-07)	frozenset({'activating', 'weight>90.0%', 'mm10_10kbp_up_10kbp_down_full_tx_v10_clust.genes_vs_motifs.rankings'})	[('Hnrnpu', 1.5315784782074473), ('Cds2', 1.335213892644796), ('Pfkp', 1.1132089732232644), ('Epha7', 2.510642329135408), ('Pcdh17', 3.078440833748546), ('Armcx2', 1.2110602289731554), ('Cadm1', 1.4735433096257915), ('Zdbf2', 2.15876549055698), ('Chga', 1.081832047713513), ('Prkar1b', 1.0708877458974593), ('Fgf8', 1.2649437155992265), ('Ntrk2', 2.186245121094652), ('Churc1', 1.701082668475393), (…	2056
Nfatc3	tfdimers__MD00525	0.130706	3.60331	4.8e-07	0.891163	motif similar to tfdimers__MD00399 ('M01886_forward_5_M01197_forward dimer: NF-AT4 / ELF5'; q-value = 4.8e-07) which is annotated for orthologous gene ENSG00000072736 in H. sapiens (identity = 89%)	frozenset({'activating', 'weight>90.0%', 'mm10_10kbp_up_10kbp_down_full_tx_v10_clust.genes_vs_motifs.rankings'})	[('Bloc1s5', 1.2363853811966197), ('Itpripl2', 1.059282294436546), ('Flnc', 1.177490013500461), ('Snrnp70', 1.204289855732298), ('Serpinb6b', 1.5438549211979984), ('Was', 1.7143713041792903)]	1761
Nfe2l1	tfdimers__MD00569	0.0892742	3.20337	6.26e-06	0.854922	motif similar to tfdimers__MD00162 ('M01721_forward_3_M00983_forward dimer: PUR1 / MAF'; q-value = 6.26e-06) which is annotated for orthologous gene ENSG00000082641 in H. sapiens (identity = 85%)	frozenset({'activating', 'weight>90.0%', 'mm10_10kbp_up_10kbp_down_full_tx_v10_clust.genes_vs_motifs.rankings'})	[('Foxj3', 3.7929091788792832), ('Usp9x', 1.961144785848853), ('Pafah1b1', 2.012939988159535), ('Slc39a10', 2.0461028957472607), ('Mbnl1', 1.257185212236739), ('Ube3a', 1.06074799246733), ('Cacna2d1', 2.3857166759956625), ('Nbea', 2.3069008650287675), ('R3hdm1', 1.904295477629857), ('Atp2b1', 8.304043228247142), ('Kpna4', 1.162891207892301), ('Anks1b', 2.909578912090152), ('Abi2', 5.4229002492270…	4991
Nfe2l1	tfdimers__MD00537	0.0936513	3.49409	1.82e-07	0.854922	motif similar to tfdimers__MD00162 ('M01721_forward_3_M00983_forward dimer: PUR1 / MAF'; q-value = 1.82e-07) which is annotated for orthologous gene ENSG00000082641 in H. sapiens (identity = 85%)	frozenset({'activating', 'weight>90.0%', 'mm10_10kbp_up_10kbp_down_full_tx_v10_clust.genes_vs_motifs.rankings'})	[('Usp9x', 1.961144785848853), ('Pafah1b1', 2.012939988159535), ('Lingo2', 4.515349247888383), ('Atp2b1', 8.304043228247142), ('Foxj3', 3.7929091788792832), ('Kif1a', 3.11527604629156), ('Ube3a', 1.06074799246733), ('Tenm4', 3.210276338625852), ('Adgrl3', 4.194980618515957), ('Flrt2', 1.7477823483644084), ('Cdh8', 1.0862030024927969), ('Slitrk5', 3.381366653241246), ('Pcdh17', 2.01912321024118), …	4814
Nfe2l1	metacluster_151.1	0.0874751	3.08388	9.53e-08	0.854922	motif similar to tfdimers__MD00287 ('M00285_reverse_10_M00175_forward dimer: TCF11 / AP-4'; q-value = 9.53e-08) which is annotated for orthologous gene ENSG00000082641 in H. sapiens (identity = 85%)	frozenset({'activating', 'weight>90.0%', 'mm10_10kbp_up_10kbp_down_full_tx_v10_clust.genes_vs_motifs.rankings'})	[('Usp9x', 1.961144785848853), ('Flrt2', 1.7477823483644084), ('Atp2b1', 8.304043228247142), ('Adgrl3', 4.194980618515957), ('Pafah1b1', 2.012939988159535), ('Pcdh17', 2.01912321024118), ('Slitrk5', 3.381366653241246), ('Lingo2', 4.515349247888383), ('Pcdh7', 2.8517191631872887), ('Grin2b', 6.138250822250066), ('Ube3a', 1.06074799246733), ('Nbea', 2.3069008650287675), ('Cdh8', 1.0862030024927969)…	4061
Nfe2l1	tfdimers__MD00332	0.0905506	3.28815	2.68e-12	0.854922	motif similar to tfdimers__MD00162 ('M01721_forward_3_M00983_forward dimer: PUR1 / MAF'; q-value = 2.68e-12) which is annotated for orthologous gene ENSG00000082641 in H. sapiens (identity = 85%)	frozenset({'activating', 'weight>90.0%', 'mm10_10kbp_up_10kbp_down_full_tx_v10_clust.genes_vs_motifs.rankings'})	[('Usp9x', 1.961144785848853), ('Slc39a10', 2.0461028957472607), ('Atp2b1', 8.304043228247142), ('Pafah1b1', 2.012939988159535), ('Ube3a', 1.06074799246733), ('Foxj3', 3.7929091788792832), ('Aff4', 1.1492848647838507), ('Cdh8', 1.0862030024927969), ('Pcdh17', 2.01912321024118), ('Fryl', 1.403969560925902), ('Nbea', 2.3069008650287675), ('Kif1b', 3.009295722714027), ('Acsl3', 2.3242209635153905), …	4237
Nfib	metacluster_24.3	0.0924053	3.6309	2.27e-07	0.849123	gene is orthologous to ENSG00000147862 in H. sapiens (identity = 84%) which is annotated for similar motif transfac_pro__M09762 ('V$NF1B_01: NF1B'; q-value = 2.27e-07)	frozenset({'activating', 'weight>90.0%', 'mm10_10kbp_up_10kbp_down_full_tx_v10_clust.genes_vs_motifs.rankings'})	[('Kmt2e', 1.2804997119869352), ('Zhx1', 2.280285074326991), ('Mpped2', 92.0152913622454), ('Satb1', 23.058475595590387), ('Rdx', 1.239317367527051), ('Pou2f1', 4.725841742098433), ('Kat6b', 1.3837290642953073), ('Cep350', 1.0811616710173078), ('Cdk17', 19.88468143717593), ('Tet2', 2.0278124234053085), ('Tlk2', 4.329235233775549), ('Mef2a', 1.056867156471939), ('Ing2', 2.149358643770628), ('Stag1…	4690
Nfya	transfac_pro__M00687	0.0728476	3.25595	0	1	gene is directly annotated	frozenset({'activating', 'weight>90.0%', 'mm10_10kbp_up_10kbp_down_full_tx_v10_clust.genes_vs_motifs.rankings'})	[('Yod1', 1.5562138223852335), ('Ube2ql1', 9.83612727350601), ('Rnf215', 1.3480913853417322), ('Rnf149', 1.178771863157111), ('Zfp704', 2.0749790580272958), ('Kcnh7', 3.812365004040916), ('Igf1r', 1.5746199953709366), ('Zfp553', 1.466755772984219), ('Klhl14', 1.1927028117258478), ('Tnrc6b', 1.1801134787223448)]	619
Nkx2-1	tfdimers__MD00254	0.0962629	3.48092	5.39e-07	0.910224	motif similar to tfdimers__MD00335 ('M01599_forward_5_M00794_forward dimer: FOXP3 / TTF-1 (Nkx2-1)'; q-value = 5.39e-07) which is annotated for orthologous gene ENSG00000136352 in H. sapiens (identity = 91%)	frozenset({'activating', 'weight>90.0%', 'mm10_10kbp_up_10kbp_down_full_tx_v10_clust.genes_vs_motifs.rankings'})	[('Peg10', 1.7025800969166929), ('Sh3pxd2a', 1.2498824123974517), ('Tmem151b', 1.9459655825272248), ('Mcc', 1.94071594748346), ('Slc4a2', 1.076616514998229), ('Vit', 1.965514743299115), ('Stambp', 3.378550131440549), ('Lima1', 9.394918590490793), ('Qk', 6.275177370904208), ('Peg3', 2.1530382997266493), ('Zc3h3', 10.96302318581131)]	587
Nkx2-1	tfdimers__MD00335	0.0940742	3.35369	0	0.981183	gene is orthologous to ENSG00000136352 in H. sapiens (identity = 98%) which is directly annotated for motif	frozenset({'activating', 'weight>90.0%', 'mm10_10kbp_up_10kbp_down_full_tx_v10_clust.genes_vs_motifs.rankings'})	[('Sox6', 4.953850504991332), ('Nr2f2', 2.630650670198965), ('Peg10', 1.7025800969166929), ('Peg3', 2.1530382997266493), ('Nxph1', 3.68476910826797), ('Dusp4', 2.5515239262924925), ('Gad1os', 1.0714687506380751), ('Qk', 6.275177370904208)]	344
Nr1i3	metacluster_74.17	0.11961	3.28392	4.16e-06	0.726257	gene is orthologous to ENSG00000143257 in H. sapiens (identity = 72%) which is annotated for similar motif tfdimers__MD00094 ('M00096_forward_4_M00964_reverse dimer: Pbx-1 / PXR, CAR, LXR, FXR'; q-value = 4.16e-06)	frozenset({'activating', 'weight>90.0%', 'mm10_10kbp_up_10kbp_down_full_tx_v10_clust.genes_vs_motifs.rankings'})	[('Appbp2', 1.728345938409086), ('Sorcs3', 2.056768518482164), ('Osbpl6', 2.906958401971223), ('Ppm1e', 1.3755739718868134)]	187
Nr1i3	metacluster_41.36	0.134665	3.86304	7.15e-07	0.726257	gene is orthologous to ENSG00000143257 in H. sapiens (identity = 72%) which is annotated for similar motif tfdimers__MD00094 ('M00096_forward_4_M00964_reverse dimer: Pbx-1 / PXR, CAR, LXR, FXR'; q-value = 7.15e-07)	frozenset({'activating', 'weight>90.0%', 'mm10_10kbp_up_10kbp_down_full_tx_v10_clust.genes_vs_motifs.rankings'})	[('Clstn2', 5.336170323501413), ('Osbpl6', 2.906958401971223), ('Ppm1e', 1.3755739718868134), ('Flrt2', 1.3287978267458045), ('Zbtb1', 1.3255395687593492), ('Xlr4b', 1.1266916543732477), ('Pde7a', 1.5659915292206437), ('Zfp937', 2.905008036709334), ('Sorcs3', 2.056768518482164), ('Appbp2', 1.728345938409086)]	2020
Nr2c2	metacluster_11.2	0.0947696	3.0889	3.32e-13	1	gene is annotated for similar motif hocomoco__NR2C2_MOUSE.H11MO.0.A ('NR2C2_MOUSE'; q-value = 3.32e-13)	frozenset({'activating', 'weight>90.0%', 'mm10_10kbp_up_10kbp_down_full_tx_v10_clust.genes_vs_motifs.rankings'})	[('Lingo2', 1.4490864348820358), ('Scaf11', 2.060353513629783), ('Arf6', 1.24137335466462), ('Nr2c2', 1.0), ('Lyst', 2.178138284189923), ('Pik3r1', 1.5681752211979552), ('Rrbp1', 1.215843746674419), ('Pde7a', 1.083382680062588), ('Dzip3', 1.424582701089415), ('Igf1r', 1.915761069584496), ('P2ry1', 4.391383869432159), ('Gpcpd1', 1.734167299064583), ('Luzp1', 1.5724687320308235), ('Tex10', 1.107660…	793
Nr2c2	transfac_pro__M04934	0.0962789	3.16893	0	0.983222	motif is annotated for orthologous gene ENSG00000177463 in H. sapiens (identity = 98%)	frozenset({'activating', 'weight>90.0%', 'mm10_10kbp_up_10kbp_down_full_tx_v10_clust.genes_vs_motifs.rankings'})	[('Arf6', 1.24137335466462), ('Pde7a', 1.083382680062588), ('Scaf11', 2.060353513629783), ('Lyst', 2.178138284189923), ('Luzp1', 1.5724687320308235), ('Rrbp1', 1.215843746674419), ('Nr2c2', 1.0), ('Tex10', 1.1076606818699026), ('Lingo2', 1.4490864348820358), ('Gpcpd1', 1.734167299064583), ('Dzip3', 1.424582701089415), ('Fam174a', 1.183289730763417), ('Fam53b', 1.2029626457974256), ('Slk', 1.48819…	4636
Nr2f2	tfdimers__MD00566	0.100262	3.44327	4.88e-06	1	motif similar to tfdimers__MD00318 ('M00967_reverse_-4_M00380_forward dimer: HNF4, COUP / Pax-4'; q-value = 4.88e-06) which is annotated for orthologous gene ENSG00000185551 in H. sapiens (identity = 100%)	frozenset({'activating', 'weight>90.0%', 'mm10_10kbp_up_10kbp_down_full_tx_v10_clust.genes_vs_motifs.rankings'})	[('Nr2f1', 44.05521600746899), ('Nfix', 3.221565080857109), ('A830082K12Rik', 1.2274591626061706), ('Cacng2', 1.5937453384786704), ('Sorbs1', 7.339390433661248), ('Prox1', 2.2041879151415795), ('Sox5', 2.4715496215373567), ('Tsc22d3', 2.659255292921678), ('Rmst', 1.4419093276040051), ('Mtss1', 1.943192106272372), ('Satb1', 2.2631809498171616), ('Nfib', 1.1231481417315048), ('Glra2', 3.77492270250…	680
Nr2f2	tfdimers__MD00454	0.0947085	3.12154	4.49e-06	1	motif similar to tfdimers__MD00155 ('M00967_forward_5_M01297_forward dimer: HNF4, COUP / HOXA13'; q-value = 4.49e-06) which is annotated for orthologous gene ENSG00000185551 in H. sapiens (identity = 100%)	frozenset({'activating', 'weight>90.0%', 'mm10_10kbp_up_10kbp_down_full_tx_v10_clust.genes_vs_motifs.rankings'})	[('Tmem106c', 1.7098771633188052), ('Dlx1', 3.3710492148463302), ('Lmo1', 3.2759607517955764), ('Tsc22d3', 2.659255292921678), ('Scml4', 11.164912921432876), ('Zdbf2', 6.5167027824237485), ('Trpc4', 2.058694057782616), ('Plpp3', 1.410337256643357), ('Olfm1', 2.474215415004428), ('Peg3', 6.684069476797867), ('Gkap1', 3.554419574848639), ('Mtss1', 1.943192106272372), ('Efnb3', 3.732782395826098), (…	1315
Nr2f2	tfdimers__MD00360	0.0997464	3.4134	1.44e-07	1	gene is orthologous to ENSG00000185551 in H. sapiens (identity = 100%) which is annotated for similar motif tfdimers__MD00124 ('M00967_forward_9_M01275_forward dimer: HNF4, COUP / IPF1'; q-value = 1.44e-07)	frozenset({'activating', 'weight>90.0%', 'mm10_10kbp_up_10kbp_down_full_tx_v10_clust.genes_vs_motifs.rankings'})	[('Prox1', 2.2041879151415795), ('Tmem106c', 1.7098771633188052), ('Nr2f2', 1.0), ('Nfib', 1.1231481417315048), ('Peg3', 6.684069476797867), ('Satb1', 2.2631809498171616), ('Cadm1', 2.738019397621404), ('Nr2f1', 44.05521600746899), ('Zdbf2', 6.5167027824237485), ('Sh3rf1', 1.1470768621119234), ('A830082K12Rik', 1.2274591626061706), ('Lmo1', 3.2759607517955764), ('Adrb2', 1.2755405534006103), ('49…	3156
Nr3c1	tfdimers__MD00378	0.0760065	3.53135	8.5e-07	0.883985	gene is orthologous to ENSG00000113580 in H. sapiens (identity = 88%) which is annotated for similar motif tfdimers__MD00061 ('M01250_forward_4_M00921_forward dimer: E2F1 / GR'; q-value = 8.5e-07)	frozenset({'activating', 'weight>90.0%', 'mm10_10kbp_up_10kbp_down_full_tx_v10_clust.genes_vs_motifs.rankings'})	[('Btbd10', 2.7439391363771723), ('Doc2b', 3.714569384026373), ('Rc3h2', 2.645262861158692), ('A330008L17Rik', 1.1072829616068935), ('Fam131c', 1.527056758173626), ('Gm11837', 3.3327477677989186), ('BC024139', 1.2608531275569288), ('Dock10', 1.9325466038870265), ('Fbn1', 1.0925617772320375), ('Nr3c1', 1.0)]	564
Nrf1	metacluster_55.3	0.101134	3.01106	0	1	gene is directly annotated	frozenset({'activating', 'weight>90.0%', 'mm10_10kbp_up_10kbp_down_full_tx_v10_clust.genes_vs_motifs.rankings'})	[('Nrf1', 1.0), ('Sin3a', 5.791129631482313), ('Kbtbd2', 2.913593855887958), ('Rif1', 3.464304465992706), ('Tcf4', 1.3242380121581052), ('Pkn2', 1.2471500439478338), ('Pou2f1', 1.50909920620022), ('Csrp2', 1.4762876462181678), ('Cbx1', 1.4539022229243768), ('4833420G17Rik', 1.8985126907570524), ('Nrp1', 12.084439568321486), ('Rbm27', 1.2927201938467288), ('Bcor', 1.443964585804864), ('Bnip2', 1.4…	1425
Otx1	tfdimers__MD00561	0.136517	3.45572	4.55e-06	0.974576	motif similar to tfdimers__MD00395 ('M00794_forward_8_M01117_forward dimer: TTF-1 (Nkx2-1) / OTX'; q-value = 4.55e-06) which is annotated for orthologous gene ENSG00000115507 in H. sapiens (identity = 97%)	frozenset({'activating', 'weight>90.0%', 'mm10_10kbp_up_10kbp_down_full_tx_v10_clust.genes_vs_motifs.rankings'})	[('Dcbld2', 3.843865677989813), ('Dchs1', 1.8862288826886195), ('Kif18a', 1.100952700160554), ('Ralgapa1', 1.887289389203756), ('Hspa14', 1.0655807378540765), ('Prkcd', 1.597822314928323), ('Ybx3', 1.4677555604966537), ('Nfkbib', 1.1376186800513246)]	1353
Otx1	tfdimers__MD00070	0.138176	3.51216	1.25e-06	0.974576	motif similar to tfdimers__MD00049 ('M00773_forward_6_M01117_reverse dimer: MYB / OTX'; q-value = 1.25e-06) which is annotated for orthologous gene ENSG00000115507 in H. sapiens (identity = 97%)	frozenset({'activating', 'weight>90.0%', 'mm10_10kbp_up_10kbp_down_full_tx_v10_clust.genes_vs_motifs.rankings'})	[('Dchs1', 1.8862288826886195), ('Plagl1', 1.2077396249748478), ('Ybx3', 1.4677555604966537), ('Otx1', 1.0), ('Glra2', 1.9084318636994413), ('Alcam', 1.3094758887035218)]	622
Otx1	tfdimers__MD00589	0.134262	3.37896	7.57e-08	0.974576	motif similar to tfdimers__MD00280 ('M01117_forward_3_M01250_reverse dimer: OTX / E2F1'; q-value = 7.57e-08) which is annotated for orthologous gene ENSG00000115507 in H. sapiens (identity = 97%)	frozenset({'activating', 'weight>90.0%', 'mm10_10kbp_up_10kbp_down_full_tx_v10_clust.genes_vs_motifs.rankings'})	[('Glra2', 1.9084318636994413), ('Otx1', 1.0), ('Kif18a', 1.100952700160554), ('Ctdsp2', 1.396322610244738), ('Dcbld2', 3.843865677989813), ('Plagl1', 1.2077396249748478)]	996
Otx1	tfdimers__MD00255	0.153897	4.04722	3.88e-15	0.974576	motif similar to tfdimers__MD00315 ('M01482_reverse_11_M01117_forward dimer: Nkx3-2 / OTX'; q-value = 3.88e-15) which is annotated for orthologous gene ENSG00000115507 in H. sapiens (identity = 97%)	frozenset({'activating', 'weight>90.0%', 'mm10_10kbp_up_10kbp_down_full_tx_v10_clust.genes_vs_motifs.rankings'})	[('Kif20b', 3.2225435083803933), ('Dchs1', 1.8862288826886195), ('Kif18a', 1.100952700160554), ('Dcbld2', 3.843865677989813), ('Alcam', 1.3094758887035218)]	809
Pou1f1	metacluster_70.7	0.111186	3.06213	1.63e-06	0.876972	gene is orthologous to ENSG00000064835 in H. sapiens (identity = 87%) which is annotated for similar motif taipale__POU1F1_DBD_NWTATGCWAATKAG_repr ('POU1F1 monomeric POU DBD'; q-value = 1.63e-06)	frozenset({'activating', 'weight>90.0%', 'mm10_10kbp_up_10kbp_down_full_tx_v10_clust.genes_vs_motifs.rankings'})	[('Pfdn4', 1.20196131829596), ('Rad9a', 5.122715209037469), ('Kctd15', 2.3913611161165327)]	473
Pou1f1	metacluster_70.26	0.123511	3.51186	2.3e-07	0.876972	gene is orthologous to ENSG00000064835 in H. sapiens (identity = 87%) which is annotated for similar motif taipale_cyt_meth__POU1F1_NTATGCWAATKAGN_eDBD_repr ('POU1F1 [POU]'; q-value = 2.3e-07)	frozenset({'activating', 'weight>90.0%', 'mm10_10kbp_up_10kbp_down_full_tx_v10_clust.genes_vs_motifs.rankings'})	[('Kcnj11', 1.2296417114915743), ('Rad9a', 5.122715209037469), ('Pfdn4', 1.20196131829596), ('Kctd15', 2.3913611161165327)]	738
Pou1f1	metacluster_70.8	0.118649	3.33444	8.15e-08	0.955326	motif similar to taipale__POU1F1_DBD_NWTATGCWAATKAG_repr ('POU1F1 monomeric POU DBD'; q-value = 8.15e-08) which is annotated for orthologous gene ENSG00000064835 in H. sapiens (identity = 95%)	frozenset({'activating', 'weight>90.0%', 'mm10_10kbp_up_10kbp_down_full_tx_v10_clust.genes_vs_motifs.rankings'})	[('Hs3st1', 16.188925094529125), ('Lrrc29', 2.114122311603068), ('Kctd15', 2.3913611161165327)]	278
Pou1f1	tfdimers__MD00111	0.122494	3.47473	9.81e-12	0.876972	gene is orthologous to ENSG00000064835 in H. sapiens (identity = 87%) which is annotated for similar motif tfdimers__MD00200 ('M01420_forward_8_M01465_forward dimer: Ncx / Pit-1'; q-value = 9.81e-12)	frozenset({'activating', 'weight>90.0%', 'mm10_10kbp_up_10kbp_down_full_tx_v10_clust.genes_vs_motifs.rankings'})	[('Pou1f1', 1.0), ('Rab3c', 1.2548287981396813), ('Gm16973', 2.530289353372745)]	213
Pou1f1	metacluster_142.4	0.120232	3.39221	4.48e-13	0.876972	gene is orthologous to ENSG00000064835 in H. sapiens (identity = 87%) which is annotated for similar motif taipale__POU1F1_DBD_NWTATGCWAATKAG_repr ('POU1F1 monomeric POU DBD'; q-value = 4.48e-13)	frozenset({'activating', 'weight>90.0%', 'mm10_10kbp_up_10kbp_down_full_tx_v10_clust.genes_vs_motifs.rankings'})	[('Lrrc29', 2.114122311603068), ('Kcnj11', 1.2296417114915743), ('Hs3st1', 16.188925094529125), ('Nxph4', 1.8258157941822124), ('Rad9a', 5.122715209037469)]	1197
Pou2f1	tfdimers__MD00533	0.0971224	3.10238	0	0.938642	motif is annotated for orthologous gene ENSG00000143190 in H. sapiens (identity = 93%)	frozenset({'activating', 'weight>90.0%', 'mm10_10kbp_up_10kbp_down_full_tx_v10_clust.genes_vs_motifs.rankings'})	[('Zcchc11', 1.2501757450492073), ('Mir124a-1hg', 1.846268523873821), ('Zfp462', 1.784162893024409), ('Pou2f1', 1.0), ('Ddr1', 1.4998911389542708), ('Asb7', 1.4618454918913126), ('Maml3', 1.4317517887479785), ('Tet3', 1.2094640877298504), ('Socs2', 5.414390610292019), ('Rere', 1.3280858508547586), ('Ptprz1', 1.61071463892995), ('Cited2', 1.879572000145383), ('Ptprs', 1.1652489138060709), ('Col11a…	1026
Pou3f1	transfac_pro__M07331	0.070038	3.31247	0	1	gene is directly annotated	frozenset({'activating', 'weight>90.0%', 'mm10_10kbp_up_10kbp_down_full_tx_v10_clust.genes_vs_motifs.rankings'})	[('Bcor', 8.866193888365101), ('Cbx3', 4.961408365034303), ('Mn1', 61.244557084223466), ('C130071C03Rik', 4.766216672584924), ('Onecut2', 1.6975966105780007), ('Sox1', 7.470754333459178), ('Meis1', 1.22601269135685), ('Tnrc18', 4.8739917272059525), ('Chd3', 24.653371520338705), ('Lmo4', 22.27851662473365), ('Fbxl20', 7.103691618130932), ('Smarca2', 14.358994569192864), ('Sall3', 18.42220624286152…	4731
Pou3f2	transfac_pro__M07332	0.0692208	3.07812	0	1	gene is directly annotated	frozenset({'activating', 'weight>90.0%', 'mm10_10kbp_up_10kbp_down_full_tx_v10_clust.genes_vs_motifs.rankings'})	[('Setd5', 1.2843605376410807), ('Satb1', 3.2406379201735187), ('Tiparp', 1.073688706739493), ('Raph1', 6.562248651746791), ('Stag1', 1.1348966911881753), ('Sptb', 1.2295269664080264), ('Ezh2', 1.269858700040684), ('Tcf12', 1.3124294753288013), ('Syt1', 1.134041645647677), ('Mtmr3', 1.8694372264427213), ('Cnot6', 1.2499160343830704), ('Adnp', 1.4187038295939525), ('Mapk8', 1.6051363344193486), ('…	4993
Prdm6	metacluster_32.32	0.129089	3.02766	0	0.952941	motif is annotated for orthologous gene ENSG00000061455 in H. sapiens (identity = 95%)	frozenset({'activating', 'weight>90.0%', 'mm10_10kbp_up_10kbp_down_full_tx_v10_clust.genes_vs_motifs.rankings'})	[('Nefm', 1.3636846410811674), ('Aen', 6.525393798385082), ('Frmd4a', 1.5853928356368163), ('Rgmb', 2.5587806626275604), ('Prdm6', 1.0), ('Hpca', 1.89279608317669)]	932
Pura	tfdimers__MD00483	0.0946184	3.67243	6.59e-06	0.984472	motif similar to tfdimers__MD00332 ('M01721_forward_7_M00716_forward dimer: PUR1 / ZF5'; q-value = 6.59e-06) which is annotated for orthologous gene ENSG00000185129 in H. sapiens (identity = 98%)	frozenset({'activating', 'weight>90.0%', 'mm10_10kbp_up_10kbp_down_full_tx_v10_clust.genes_vs_motifs.rankings'})	[('Shoc2', 3.1636915678684634), ('Clock', 2.7853379056954437), ('Mllt10', 1.2366420057112306), ('Arf6', 2.149149313788043), ('Itsn2', 2.977518340495664), ('Homer1', 1.88344046924804), ('Ralgapb', 2.081405246968412), ('Mpp6', 3.202791016621056), ('Fam60a', 1.6061666556712495), ('Pura', 1.0), ('Nckap1', 1.1453491470993835), ('Esco1', 1.342101989037864), ('Tlk2', 1.3706702076852937), ('Pcdh17', 1.30…	2934
Rarb	tfdimers__MD00457	0.0673484	3.25161	2.9e-07	0.984375	gene is orthologous to ENSG00000077092 in H. sapiens (identity = 98%) which is annotated for similar motif tfdimers__MD00368 ('M00963_forward_3_M00378_forward dimer: T3R / Pax-4'; q-value = 2.9e-07)	frozenset({'activating', 'weight>90.0%', 'mm10_10kbp_up_10kbp_down_full_tx_v10_clust.genes_vs_motifs.rankings'})	[('Erdr1', 11.452185020807102), ('Tsnax', 1.8112214616064144), ('Tbl1x', 2.20940995085307), ('Mbd5', 1.3314151735382311), ('Lingo2', 15.24579992758412), ('Atp2b1', 30.026429348693892), ('Kif1a', 2.9219681916362235), ('Atxn1', 3.2355099973776063), ('Foxp2', 1.8195827397443105), ('Fhl1', 1.3881761314596237), ('Foxp1', 46.86456669829709), ('Flrt2', 2.4127830366140053), ('Mef2d', 5.195180162544507), …	4832
Rarb	tfdimers__MD00332	0.0676548	3.28466	1.06e-07	0.984375	motif similar to tfdimers__MD00368 ('M00963_forward_3_M00378_forward dimer: T3R / Pax-4'; q-value = 1.06e-07) which is annotated for orthologous gene ENSG00000077092 in H. sapiens (identity = 98%)	frozenset({'activating', 'weight>90.0%', 'mm10_10kbp_up_10kbp_down_full_tx_v10_clust.genes_vs_motifs.rankings'})	[('Zfp804a', 1.2219829146387728), ('Cnksr2', 1.389876195555067), ('Slc39a10', 2.366507454344454), ('C77370', 1.953550906111848), ('Atp2b1', 30.026429348693892), ('Foxp2', 1.8195827397443105), ('D1Ertd622e', 1.2488264097516972), ('Neto2', 1.5944036124978032), ('Lingo2', 15.24579992758412), ('Dtna', 1.6489345785706353), ('Fbxw7', 1.2138510353974163), ('Erdr1', 11.452185020807102), ('Fut9', 3.374684…	4026
Rarb	tfdimers__MD00537	0.0694798	3.48151	4.47e-08	0.984375	motif similar to tfdimers__MD00368 ('M00963_forward_3_M00378_forward dimer: T3R / Pax-4'; q-value = 4.47e-08) which is annotated for orthologous gene ENSG00000077092 in H. sapiens (identity = 98%)	frozenset({'activating', 'weight>90.0%', 'mm10_10kbp_up_10kbp_down_full_tx_v10_clust.genes_vs_motifs.rankings'})	[('C77370', 1.953550906111848), ('Zfp804a', 1.2219829146387728), ('Cnksr2', 1.389876195555067), ('Ptprd', 9.619129057847037), ('Dtna', 1.6489345785706353), ('Cnr1', 2.682027177001812), ('Fut9', 3.374684009361065), ('Fbxw7', 1.2138510353974163), ('Atp2b1', 30.026429348693892), ('Neto2', 1.5944036124978032), ('Lingo2', 15.24579992758412), ('Lrrn1', 1.0781762494251423), ('Foxp2', 1.8195827397443105)…	2868
Rarb	tfdimers__MD00569	0.0653228	3.03312	4.04e-08	0.984375	motif similar to tfdimers__MD00368 ('M00963_forward_3_M00378_forward dimer: T3R / Pax-4'; q-value = 4.04e-08) which is annotated for orthologous gene ENSG00000077092 in H. sapiens (identity = 98%)	frozenset({'activating', 'weight>90.0%', 'mm10_10kbp_up_10kbp_down_full_tx_v10_clust.genes_vs_motifs.rankings'})	[('Mbd5', 1.3314151735382311), ('Atp2b1', 30.026429348693892), ('Nbea', 3.088419329403456), ('Tanc2', 3.812110852071428), ('Cdkn2d', 1.3571052066810632), ('Gphn', 3.2939478458082223), ('Fbxw7', 1.2138510353974163), ('Pcdh17', 55.85519210528413), ('Lingo2', 15.24579992758412), ('Tbl1x', 2.20940995085307), ('Dtna', 1.6489345785706353), ('Cnksr2', 1.389876195555067), ('Slc39a10', 2.366507454344454),…	4160
Rarb	tfdimers__MD00242	0.0703915	3.57984	1.55e-14	0.984375	motif similar to tfdimers__MD00368 ('M00963_forward_3_M00378_forward dimer: T3R / Pax-4'; q-value = 1.55e-14) which is annotated for orthologous gene ENSG00000077092 in H. sapiens (identity = 98%)	frozenset({'activating', 'weight>90.0%', 'mm10_10kbp_up_10kbp_down_full_tx_v10_clust.genes_vs_motifs.rankings'})	[('Mbd5', 1.3314151735382311), ('Foxp2', 1.8195827397443105), ('Lingo2', 15.24579992758412), ('Tbl1x', 2.20940995085307), ('Flrt2', 2.4127830366140053), ('Slc39a10', 2.366507454344454), ('Fhl1', 1.3881761314596237), ('Sema6d', 15.362921072878844), ('Cdh8', 14.695030342330613), ('Atp2b1', 30.026429348693892), ('Atxn1', 3.2355099973776063), ('Vcan', 2.8007377922058816), ('Smpd3', 1.4777428034255236…	4240
Rarb	tfdimers__MD00368	0.0654204	3.04365	0	0.984375	gene is orthologous to ENSG00000077092 in H. sapiens (identity = 98%) which is directly annotated for motif	frozenset({'activating', 'weight>90.0%', 'mm10_10kbp_up_10kbp_down_full_tx_v10_clust.genes_vs_motifs.rankings'})	[('Atp2b1', 30.026429348693892), ('Fbxw7', 1.2138510353974163), ('Slc39a10', 2.366507454344454), ('Zfp804a', 1.2219829146387728), ('Tbl1x', 2.20940995085307), ('C77370', 1.953550906111848), ('Cnksr2', 1.389876195555067), ('Dtna', 1.6489345785706353), ('Atxn1', 3.2355099973776063), ('Pkp4', 3.60375097876933), ('Cnr1', 2.682027177001812), ('Mbd5', 1.3314151735382311), ('D1Ertd622e', 1.2488264097516…	4897
Rarg	tfdimers__MD00151	0.131434	3.96897	8.52e-07	0.973799	gene is orthologous to ENSG00000172819 in H. sapiens (identity = 97%) which is annotated for similar motif tfdimers__MD00368 ('M00963_forward_3_M00378_forward dimer: T3R / Pax-4'; q-value = 8.52e-07)	frozenset({'activating', 'weight>90.0%', 'mm10_10kbp_up_10kbp_down_full_tx_v10_clust.genes_vs_motifs.rankings'})	[('Armc5', 6.169643758516846), ('Pabpc4l', 2.32260948807098), ('Atxn2', 4.572788848641195), ('Dzip3', 1.5036114407088843), ('Rarg', 1.0), ('Epb41l3', 1.9535815388764215), ('Ccdc85c', 1.9078766541326224), ('Adcy2', 1.121056554853659), ('Cdh2', 4.12092917463734), ('Gpr158', 2.556236941995047)]	920
Rarg	tfdimers__MD00154	0.117964	3.39754	1.21e-07	0.973799	gene is orthologous to ENSG00000172819 in H. sapiens (identity = 97%) which is annotated for similar motif tfdimers__MD00368 ('M00963_forward_3_M00378_forward dimer: T3R / Pax-4'; q-value = 1.21e-07)	frozenset({'activating', 'weight>90.0%', 'mm10_10kbp_up_10kbp_down_full_tx_v10_clust.genes_vs_motifs.rankings'})	[('Epb41l3', 1.9535815388764215), ('Atxn2', 4.572788848641195), ('Dzip3', 1.5036114407088843), ('Pabpc4l', 2.32260948807098), ('Prtg', 1.339513402831742), ('Rarg', 1.0), ('Cdk13', 1.1829548905030165), ('Ehbp1', 6.65973239610388), ('Cdh2', 4.12092917463734), ('Armc5', 6.169643758516846), ('Klf16', 1.686781360534559), ('Ccdc85c', 1.9078766541326224), ('Lingo3', 1.6339771834534889)]	1313
Rarg	tfdimers__MD00368	0.111002	3.1022	0	0.982379	motif is annotated for orthologous gene ENSG00000172819 in H. sapiens (identity = 98%)	frozenset({'activating', 'weight>90.0%', 'mm10_10kbp_up_10kbp_down_full_tx_v10_clust.genes_vs_motifs.rankings'})	[('Atxn2', 4.572788848641195), ('Rarg', 1.0), ('Epb41l3', 1.9535815388764215), ('Pabpc4l', 2.32260948807098), ('Ehbp1', 6.65973239610388), ('Lingo3', 1.6339771834534889), ('Nxph4', 3.502270222270321), ('Dzip3', 1.5036114407088843)]	581
Rb1	metacluster_197.3	0.0876866	3.61755	0	0.910966	gene is orthologous to ENSG00000139687 in H. sapiens (identity = 91%) which is directly annotated for motif	frozenset({'activating', 'weight>90.0%', 'mm10_10kbp_up_10kbp_down_full_tx_v10_clust.genes_vs_motifs.rankings'})	[('Slc4a8', 2.1228427087607304), ('St6galnac3', 2.2863294323073986), ('Tmem57', 1.246556934021329), ('Kdm3a', 2.7980589240075844), ('Tmub1', 1.2932112312748267), ('Cramp1l', 1.187654163389894), ('Slc36a4', 1.1397643975165432), ('Abcd3', 1.4387100417802683), ('Rad17', 2.6018843287996525), ('Setd2', 1.5194969554394355)]	554
Rbak	transfac_pro__M12656	0.152411	5.26655	0	0.794655	gene is orthologous to ENSG00000146587 in H. sapiens (identity = 79%) which is directly annotated for motif	frozenset({'activating', 'weight>90.0%', 'mm10_10kbp_up_10kbp_down_full_tx_v10_clust.genes_vs_motifs.rankings'})	[('Mto1', 2.3394009403041878), ('Ddx3y', 2.9336349974866422), ('Smim15', 5.328362291105389)]	133
Rfx2	tfdimers__MD00181	0.149059	3.09378	6.32e-06	0.885635	gene is orthologous to ENSG00000087903 in H. sapiens (identity = 88%) which is annotated for similar motif tfdimers__MD00351 ('M01665_forward_5_M00975_forward dimer: IRF-8 / RFX'; q-value = 6.32e-06)	frozenset({'activating', 'weight>90.0%', 'mm10_10kbp_up_10kbp_down_full_tx_v10_clust.genes_vs_motifs.rankings'})	[('Lmo1', 3.690326201596588), ('Adarb2', 4.396038622889635), ('Rfx2', 1.0)]	277
Rxra	tfdimers__MD00336	0.137645	3.2759	2e-06	0.967533	motif similar to tfdimers__MD00115 ('M01250_forward_4_M01153_forward dimer: E2F1 / PXR (PXR:RXR)'; q-value = 2e-06) which is annotated for orthologous gene ENSG00000186350 in H. sapiens (identity = 96%)	frozenset({'activating', 'weight>90.0%', 'mm10_10kbp_up_10kbp_down_full_tx_v10_clust.genes_vs_motifs.rankings'})	[('Rxra', 1.0), ('Tmem114', 2.090696956647638), ('Slfn8', 1.351806677412518), ('Zcchc16', 1.1866050448760324), ('Nde1', 1.958170365700788)]	861
Rxra	tfdimers__MD00530	0.130348	3.05038	1.31e-06	0.967533	motif similar to tfdimers__MD00600 ('M00419_forward_9_M01268_reverse dimer: MEIS1 / FXR'; q-value = 1.31e-06) which is annotated for orthologous gene ENSG00000186350 in H. sapiens (identity = 96%)	frozenset({'activating', 'weight>90.0%', 'mm10_10kbp_up_10kbp_down_full_tx_v10_clust.genes_vs_motifs.rankings'})	[('Zcchc16', 1.1866050448760324), ('Ptrf', 1.1608374343201642), ('Glyat', 1.1422007187432512), ('Rbfox1', 1.5337873458840718), ('Lrp5', 1.1410234991886965), ('Esrrg', 3.4921414112725286)]	1025
Rxrg	metacluster_24.2	0.0564536	3.01689	3.44e-06	0.982721	motif similar to tfdimers__MD00368 ('M00963_forward_3_M00378_forward dimer: T3R / Pax-4'; q-value = 3.44e-06) which is annotated for orthologous gene ENSG00000143171 in H. sapiens (identity = 98%)	frozenset({'activating', 'weight>90.0%', 'mm10_10kbp_up_10kbp_down_full_tx_v10_clust.genes_vs_motifs.rankings'})	[('Pcdh17', 32.07205828145829), ('Gphn', 3.880812105463896), ('Adamts3', 1.3931929840363095), ('Raly', 1.7604005744075493), ('Hs3st5', 14.4983645970046), ('Pafah1b1', 1.494733578785957), ('Tpbg', 1.5010506109636144), ('Armc7', 6.480666006189032), ('Pcdh7', 18.00761271142491), ('Nr3c1', 1.5661408024088073), ('Chrm1', 1.330452670867012), ('Cadm2', 53.43585478813756), ('Dach1', 11.533516593815529), …	1079
Rxrg	tfdimers__MD00457	0.0564192	3.01175	2.9e-07	0.982721	gene is orthologous to ENSG00000143171 in H. sapiens (identity = 98%) which is annotated for similar motif tfdimers__MD00368 ('M00963_forward_3_M00378_forward dimer: T3R / Pax-4'; q-value = 2.9e-07)	frozenset({'activating', 'weight>90.0%', 'mm10_10kbp_up_10kbp_down_full_tx_v10_clust.genes_vs_motifs.rankings'})	[('Ubxn2a', 2.126588658170867), ('Gphn', 3.880812105463896), ('Pigp', 2.0827856804283043), ('Stat5b', 2.9680764601828797), ('Ptprd', 1.2908176291331392), ('Dip2c', 3.735723114303888), ('Neto2', 5.883711336580098), ('Nampt', 1.83913245883858), ('Hacd1', 1.100990302347583), ('Gabra4', 4.375989029371313), ('Dennd5b', 1.5296328032010622), ('Adgrb3', 1.3758535432154588), ('P2ry1', 17.321384225048664),…	4579
Rxrg	tfdimers__MD00537	0.057874	3.22883	4.47e-08	0.982721	motif similar to tfdimers__MD00368 ('M00963_forward_3_M00378_forward dimer: T3R / Pax-4'; q-value = 4.47e-08) which is annotated for orthologous gene ENSG00000143171 in H. sapiens (identity = 98%)	frozenset({'activating', 'weight>90.0%', 'mm10_10kbp_up_10kbp_down_full_tx_v10_clust.genes_vs_motifs.rankings'})	[('Pigp', 2.0827856804283043), ('Neto2', 5.883711336580098), ('Atp2b1', 20.006778140859243), ('L3mbtl3', 2.3561783586405376), ('Ube3a', 1.142986575814283), ('Yes1', 1.0770416993280838), ('Nbea', 2.092808519239161), ('Pabpc1', 1.2508467304512492), ('Hook1', 1.8526274844040815), ('Ube2g1', 6.410365271907262), ('Gjc1', 8.30460636321268), ('Nkain2', 4.285516300350095), ('Kpna1', 3.7322548677103713), …	4030
Smad1	tfdimers__MD00246	0.158442	4.52376	2.21e-12	0.991398	motif similar to tfdimers__MD00227 ('M01590_reverse_5_M01070_forward dimer: SMAD1 / c-Maf'; q-value = 2.21e-12) which is annotated for orthologous gene ENSG00000170365 in H. sapiens (identity = 99%)	frozenset({'activating', 'weight>90.0%', 'mm10_10kbp_up_10kbp_down_full_tx_v10_clust.genes_vs_motifs.rankings'})	[('Rbpj', 1.8007057726148157), ('Cers4', 1.467470992809654), ('Nuak1', 1.3352963193742768), ('Lingo1', 1.9295808209012195), ('Pwwp2b', 17.180543153432815), ('Aph1b', 3.104482800603733), ('Med13l', 2.5202011576499306), ('Smad5', 2.7138692179551134), ('Ppfia3', 1.7928770583405178), ('Prrc2a', 1.6278993835428734), ('Lrp1', 1.177933696646449), ('Sept9', 1.2022214133854183), ('Txndc15', 1.393242841301…	3948
Sox30	metacluster_4.3	0.138343	3.04767	5.59e-07	1	gene is annotated for similar motif transfac_pro__M02804 ('V$SOX30_03: Sox-30'; q-value = 5.59e-07)	frozenset({'activating', 'weight>90.0%', 'mm10_10kbp_up_10kbp_down_full_tx_v10_clust.genes_vs_motifs.rankings'})	[('Hgsnat', 5.987856835439807), ('Negr1', 8.881398071047453), ('Arid3b', 2.18983093938733)]	265
Sp3	metacluster_24.4	0.0978535	3.49399	3.52e-10	0.966709	motif similar to tfdimers__MD00569 ('M00932_forward_10_M00716_forward dimer: Sp1 / ZF5'; q-value = 3.52e-10) which is annotated for orthologous gene ENSG00000172845 in H. sapiens (identity = 96%)	frozenset({'activating', 'weight>90.0%', 'mm10_10kbp_up_10kbp_down_full_tx_v10_clust.genes_vs_motifs.rankings'})	[('Nr2f1', 2.468968213631494), ('Meis2', 2.125562677436393), ('Setd5', 1.3852149800845075), ('Tnr', 1.498616136512146), ('Sall1', 1.4679112432057977), ('Hdac5', 1.2788584342187843), ('Rnd3', 1.1528344472162813), ('Esrrg', 1.4616314608777767), ('Sox2', 4.193830337086678), ('Zfhx4', 1.531442130556735), ('5330434G04Rik', 2.349306827884973), ('Chd3', 2.3578164614419364), ('Sox5', 3.717203732889564), …	718
Sp3	metacluster_133.2	0.0925251	3.16204	3.64e-11	0.96424	gene is orthologous to ENSG00000172845 in H. sapiens (identity = 96%) which is annotated for similar motif tfdimers__MD00569 ('M00932_forward_10_M00716_forward dimer: Sp1 / ZF5'; q-value = 3.64e-11)	frozenset({'activating', 'weight>90.0%', 'mm10_10kbp_up_10kbp_down_full_tx_v10_clust.genes_vs_motifs.rankings'})	[('Specc1l', 1.2372995711563068), ('Setd5', 1.3852149800845075), ('Fbxl3', 1.2599561056934363), ('Rev3l', 1.5826936462648278), ('Enox1', 1.194702649117597), ('N4bp2', 1.4523788616707982), ('Abi1', 1.0803784335185076), ('Smad1', 1.1809617931902106), ('Rhobtb3', 2.3826124867653107), ('Rab28', 1.510749533485113), ('Cnn3', 2.076823248486099), ('1190002N15Rik', 2.5963540528837608), ('Tbl1xr1', 2.12107…	2116
Sp3	tfdimers__MD00569	0.0915451	3.10099	0	0.966709	motif is annotated for orthologous gene ENSG00000172845 in H. sapiens (identity = 96%)	frozenset({'activating', 'weight>90.0%', 'mm10_10kbp_up_10kbp_down_full_tx_v10_clust.genes_vs_motifs.rankings'})	[('Setd5', 1.3852149800845075), ('N4bp2', 1.4523788616707982), ('Rev3l', 1.5826936462648278), ('Cnot6', 2.8329357124725094), ('Ccser1', 1.7078195894638035), ('Fbxl3', 1.2599561056934363), ('Cdyl', 1.6361896367415012), ('Ctnna1', 1.5770481394786002), ('Enox1', 1.194702649117597), ('AI314180', 1.3252643130387043), ('Rhobtb3', 2.3826124867653107), ('1190002N15Rik', 2.5963540528837608), ('Prkd3', 1.5…	4371
Sp4	swissregulon__hs__PATZ1	0.107348	3.49104	2.81e-06	0.976982	gene is orthologous to ENSG00000105866 in H. sapiens (identity = 97%) which is annotated for similar motif hocomoco__SP4_HUMAN.H11MO.1.A ('SP4_HUMAN'; q-value = 2.81e-06)	frozenset({'activating', 'weight>90.0%', 'mm10_10kbp_up_10kbp_down_full_tx_v10_clust.genes_vs_motifs.rankings'})	[('Myo9a', 1.2938821291615965), ('Cadm4', 3.501100686804201), ('Akt3', 1.187070935576821), ('Kmt2a', 3.6420181647005694), ('Xiap', 1.1642109696824214), ('Atxn1', 1.2004931880041487), ('Upf2', 1.2210908940464609), ('Far1', 1.8234782158777332), ('Sp4', 1.0), ('Gnl3l', 1.1498611576269613), ('Ptbp3', 3.084592550295347), ('Tsc22d2', 1.797997811062663), ('Kcnma1', 1.2000965959902123), ('Arhgef40', 2.40…	1698
Sp4	jaspar__MA0079.5	0.114467	3.838	6.39e-07	0.976982	gene is orthologous to ENSG00000105866 in H. sapiens (identity = 97%) which is annotated for similar motif hocomoco__SP4_HUMAN.H11MO.1.A ('SP4_HUMAN'; q-value = 6.39e-07)	frozenset({'activating', 'weight>90.0%', 'mm10_10kbp_up_10kbp_down_full_tx_v10_clust.genes_vs_motifs.rankings'})	[('Myo9a', 1.2938821291615965), ('Akt3', 1.187070935576821), ('Atxn1', 1.2004931880041487), ('Xiap', 1.1642109696824214), ('Kmt2a', 3.6420181647005694), ('Cadm4', 3.501100686804201), ('Upf2', 1.2210908940464609), ('Sp4', 1.0), ('Far1', 1.8234782158777332), ('Kdm2a', 1.3155381317776855), ('Tsc22d2', 1.797997811062663), ('Nxph1', 1.4708751463977097), ('Osbpl1a', 1.2285404322008524), ('Pcgf3', 1.962…	1167
Sp4	tfdimers__MD00368	0.0994477	3.10596	4.04e-08	0.976982	gene is orthologous to ENSG00000105866 in H. sapiens (identity = 97%) which is annotated for similar motif tfdimers__MD00569 ('M00932_forward_10_M00716_forward dimer: Sp1 / ZF5'; q-value = 4.04e-08)	frozenset({'activating', 'weight>90.0%', 'mm10_10kbp_up_10kbp_down_full_tx_v10_clust.genes_vs_motifs.rankings'})	[('Xiap', 1.1642109696824214), ('Atxn1', 1.2004931880041487), ('Akt3', 1.187070935576821), ('Kmt2a', 3.6420181647005694), ('Vprbp', 2.194307683033042), ('Upf2', 1.2210908940464609), ('Sp4', 1.0), ('Myo9a', 1.2938821291615965), ('Gpr162', 2.352522612220413), ('Tsc22d2', 1.797997811062663), ('Cadm4', 3.501100686804201)]	401
Sp4	tfdimers__MD00537	0.104196	3.33739	3.07e-09	0.976982	gene is orthologous to ENSG00000105866 in H. sapiens (identity = 97%) which is annotated for similar motif tfdimers__MD00569 ('M00932_forward_10_M00716_forward dimer: Sp1 / ZF5'; q-value = 3.07e-09)	frozenset({'activating', 'weight>90.0%', 'mm10_10kbp_up_10kbp_down_full_tx_v10_clust.genes_vs_motifs.rankings'})	[('Atxn1', 1.2004931880041487), ('Xiap', 1.1642109696824214), ('Upf2', 1.2210908940464609), ('Cadm4', 3.501100686804201), ('Sp4', 1.0), ('Akt3', 1.187070935576821), ('Tsc22d2', 1.797997811062663), ('Vprbp', 2.194307683033042), ('Kmt2a', 3.6420181647005694), ('Osbpl1a', 1.2285404322008524), ('Myo9a', 1.2938821291615965), ('Rap1a', 1.713243556034805), ('Mecp2', 1.5839055035059617), ('Gpr162', 2.352…	4605
Sp4	tfdimers__MD00242	0.0981648	3.04343	9.93e-10	0.97449	motif similar to tfdimers__MD00569 ('M00932_forward_10_M00716_forward dimer: Sp1 / ZF5'; q-value = 9.93e-10) which is annotated for orthologous gene ENSG00000105866 in H. sapiens (identity = 97%)	frozenset({'activating', 'weight>90.0%', 'mm10_10kbp_up_10kbp_down_full_tx_v10_clust.genes_vs_motifs.rankings'})	[('Atxn1', 1.2004931880041487), ('Myo9a', 1.2938821291615965), ('Xiap', 1.1642109696824214), ('Osbpl1a', 1.2285404322008524), ('Akt3', 1.187070935576821), ('Sp4', 1.0), ('Nxph1', 1.4708751463977097), ('Upf2', 1.2210908940464609), ('Kdm2a', 1.3155381317776855), ('Cadm4', 3.501100686804201), ('Tsc22d2', 1.797997811062663), ('Far1', 1.8234782158777332), ('Negr1', 1.5427553366707418), ('Pcgf3', 1.962…	895
Sp4	tfdimers__MD00332	0.106691	3.45902	2.68e-12	0.97449	motif similar to tfdimers__MD00569 ('M00932_forward_10_M00716_forward dimer: Sp1 / ZF5'; q-value = 2.68e-12) which is annotated for orthologous gene ENSG00000105866 in H. sapiens (identity = 97%)	frozenset({'activating', 'weight>90.0%', 'mm10_10kbp_up_10kbp_down_full_tx_v10_clust.genes_vs_motifs.rankings'})	[('Upf2', 1.2210908940464609), ('Myo9a', 1.2938821291615965), ('Akt3', 1.187070935576821), ('Tsc22d2', 1.797997811062663), ('Far1', 1.8234782158777332), ('Atxn1', 1.2004931880041487), ('Sp4', 1.0), ('Xiap', 1.1642109696824214), ('2610206C17Rik', 1.7613984596376766), ('Kmt2a', 3.6420181647005694), ('Pcgf3', 1.9620097032096373), ('Vprbp', 2.194307683033042), ('Rprm', 3.044748946097841), ('Rap1a', 1…	3627
Sp9	metacluster_3.3	0.0893896	3.14231	4.83e-06	0.995868	motif similar to jaspar__MA1564.1 ('SP9'; q-value = 4.83e-06) which is annotated for orthologous gene ENSG00000217236 in H. sapiens (identity = 99%)	frozenset({'activating', 'weight>90.0%', 'mm10_10kbp_up_10kbp_down_full_tx_v10_clust.genes_vs_motifs.rankings'})	[('Bcor', 3.49334071617093), ('Setd1b', 2.0692496250590837), ('Casz1', 5.9036023533425634), ('Ctbp2', 1.74436659498338), ('Tshz1', 23.932999422296245), ('Cbx3', 2.0120966446613484), ('Mn1', 27.74251067688623), ('Bcl11a', 3.3795837303285667), ('C130071C03Rik', 7.390334410680357), ('Meis1', 22.57621445012865), ('Chd3', 4.890013495925738), ('Flrt2', 3.182497141697577), ('Pax6', 5.301557487873888), (…	2196
Spdef	taipale_tf_pairs__GCM1_ETV1_RTRNNGGCGGAAGTN_CAP	0.136857	3.17114	5.86e-07	0.853731	motif similar to taipale_tf_pairs__GCM1_SPDEF_RTGNKGGCGGAWGNNNNNTCCGGNN_CAP ('GCM1 [GCM] - SPDEF [ETS]'; q-value = 5.86e-07) which is annotated for orthologous gene ENSG00000124664 in H. sapiens (identity = 85%)	frozenset({'activating', 'weight>90.0%', 'mm10_10kbp_up_10kbp_down_full_tx_v10_clust.genes_vs_motifs.rankings'})	[('Ptpn12', 1.828863797148162), ('Chn2', 1.239248565230206), ('Rab22a', 1.8981066238227888), ('Mageb3', 2.7313871664683727)]	335
Spdef	taipale_tf_pairs__GCM1_ETV7_NTRNGGGCGGAAGNNNTTCCNNN_CAP_repr	0.132629	3.03872	3.93e-11	0.853731	motif similar to taipale_tf_pairs__GCM1_SPDEF_RTGNKGGCGGAWGNNNNTCCGGNN_CAP ('GCM1 [GCM] - SPDEF [ETS]'; q-value = 3.93e-11) which is annotated for orthologous gene ENSG00000124664 in H. sapiens (identity = 85%)	frozenset({'activating', 'weight>90.0%', 'mm10_10kbp_up_10kbp_down_full_tx_v10_clust.genes_vs_motifs.rankings'})	[('Dio3', 1.8557671128967308), ('Wars2', 1.194105557370571), ('Chn2', 1.239248565230206), ('Spdef', 1.0)]	646
Stat6	tfdimers__MD00061	0.0823045	4.05779	4.73e-06	0.864994	gene is orthologous to ENSG00000166888 in H. sapiens (identity = 86%) which is annotated for similar motif tfdimers__MD00373 ('M00500_forward_8_M00980_forward dimer: STAT6 / TBP'; q-value = 4.73e-06)	frozenset({'activating', 'weight>90.0%', 'mm10_10kbp_up_10kbp_down_full_tx_v10_clust.genes_vs_motifs.rankings'})	[('Cmpk2', 13.284715582110978), ('Serpind1', 2.5050171279278537), ('Golm1', 1.187599437311336), ('Psmc3', 1.4525021743206197), ('D130043K22Rik', 2.1605407316909178), ('Fam151b', 1.2793529974612006), ('Ppip5k2', 1.6877629024315173), ('Tmem178', 4.0770537422120325)]	535
Stat6	tfdimers__MD00602	0.0727228	3.35383	0	0.864994	gene is orthologous to ENSG00000166888 in H. sapiens (identity = 86%) which is directly annotated for motif	frozenset({'activating', 'weight>90.0%', 'mm10_10kbp_up_10kbp_down_full_tx_v10_clust.genes_vs_motifs.rankings'})	[('Unc5d', 10.26945993041743), ('Ppip5k2', 1.6877629024315173), ('Ankib1', 2.4975415724314995), ('Fam151b', 1.2793529974612006), ('Dck', 1.507259569472402), ('D130043K22Rik', 2.1605407316909178), ('Nap1l5', 1.6555021911340078), ('Mtf2', 1.1479337911271366)]	488
Taf1	transfac_pro__M04893	0.118834	3.34351	0	0.952483	motif is annotated for orthologous gene ENSG00000147133 in H. sapiens (identity = 95%)	frozenset({'activating', 'weight>90.0%', 'mm10_10kbp_up_10kbp_down_full_tx_v10_clust.genes_vs_motifs.rankings'})	[('Kdm3a', 1.0925116796988417), ('Usp9x', 1.3998514584462398), ('Pum2', 1.40229773038868), ('Ctdspl2', 3.058763803390136), ('March6', 3.202355860244606), ('Chd4', 1.1761220620118844), ('Nrg1', 3.283686615977392), ('Sgce', 1.3616635774242247), ('Ppfia3', 1.3852863481927584), ('Nckap1', 1.4865195120884294), ('Rock2', 2.119222623091804), ('1700025G04Rik', 2.1161423744402943), ('Zfp644', 1.1707751315…	791
Tal2	tfdimers__MD00168	0.0925675	3.02743	4.33e-12	0.861111	motif similar to tfdimers__MD00222 ('M01034_reverse_16_M00789_forward dimer: Ebox / GATA'; q-value = 4.33e-12) which is annotated for orthologous gene ENSG00000186051 in H. sapiens (identity = 86%)	frozenset({'activating', 'weight>90.0%', 'mm10_10kbp_up_10kbp_down_full_tx_v10_clust.genes_vs_motifs.rankings'})	[('Gcm2', 1.143231130420369), ('Ptpn5', 1.4064183761497997), ('Plp1', 2.413085985746288), ('Slc22a15', 7.245040494807822), ('Zfyve28', 1.2294064444875477), ('Pcnx', 1.654634189799583), ('Tal2', 1.0), ('Slc35g1', 2.866499792278485), ('Utrn', 2.7542060793753502), ('Sorl1', 1.2732341019751277)]	1551
Tal2	tfdimers__MD00576	0.117418	4.14102	1.06e-12	0.861111	gene is orthologous to ENSG00000186051 in H. sapiens (identity = 86%) which is annotated for similar motif tfdimers__MD00500 ('M01034_forward_10_M00272_forward dimer: Ebox / p53'; q-value = 1.06e-12)	frozenset({'activating', 'weight>90.0%', 'mm10_10kbp_up_10kbp_down_full_tx_v10_clust.genes_vs_motifs.rankings'})	[('Pcnx', 1.654634189799583), ('Exph5', 2.4130355079868155), ('Tldc1', 2.0450658717799293), ('Rybp', 2.399612321803309), ('Utrn', 2.7542060793753502)]	662
Tbp	tfdimers__MD00229	0.108481	3.26558	9.55e-06	0.911504	motif similar to tfdimers__MD00373 ('M00500_forward_8_M00980_forward dimer: STAT6 / TBP'; q-value = 9.55e-06) which is annotated for orthologous gene ENSG00000112592 in H. sapiens (identity = 91%)	frozenset({'activating', 'weight>90.0%', 'mm10_10kbp_up_10kbp_down_full_tx_v10_clust.genes_vs_motifs.rankings'})	[('Ccdc66', 2.1550452590891807), ('Itih3', 1.2304504073256837), ('Gpr180', 1.077327697532084), ('Ireb2', 1.0836658609800145), ('Csnk1g2', 1.886486039193685), ('Card19', 2.0693038030156927)]	570
Tbp	tfdimers__MD00165	0.105736	3.1554	8.75e-06	0.977848	gene is orthologous to ENSG00000112592 in H. sapiens (identity = 97%) which is annotated for similar motif tfdimers__MD00447 ('M01872_reverse_8_M00980_forward dimer: DBP / TBP'; q-value = 8.75e-06)	frozenset({'activating', 'weight>90.0%', 'mm10_10kbp_up_10kbp_down_full_tx_v10_clust.genes_vs_motifs.rankings'})	[('Agtpbp1', 2.145582729666354), ('A430078G23Rik', 3.573850411888615), ('Wnt10a', 2.0976681900368908), ('Itih3', 1.2304504073256837), ('Gpr180', 1.077327697532084)]	937
Tbp	tfdimers__MD00228	0.121404	3.78434	7.66e-06	0.977848	gene is orthologous to ENSG00000112592 in H. sapiens (identity = 97%) which is annotated for similar motif tfdimers__MD00595 ('M01168_reverse_9_M00471_forward dimer: SREBP / TBP'; q-value = 7.66e-06)	frozenset({'activating', 'weight>90.0%', 'mm10_10kbp_up_10kbp_down_full_tx_v10_clust.genes_vs_motifs.rankings'})	[('Cfap58', 1.1522699058131265), ('Card19', 2.0693038030156927), ('Csnk1g2', 1.886486039193685), ('Ascl2', 2.269795789689703), ('Chd1', 4.302648098208189), ('A430078G23Rik', 3.573850411888615), ('Fiz1', 1.515550024940361)]	987
Tbp	tfdimers__MD00110	0.115543	3.54906	1.19e-06	0.911504	motif similar to tfdimers__MD00494 ('M00471_forward_3_M01284_forward dimer: TBP / SOX9'; q-value = 1.19e-06) which is annotated for orthologous gene ENSG00000112592 in H. sapiens (identity = 91%)	frozenset({'activating', 'weight>90.0%', 'mm10_10kbp_up_10kbp_down_full_tx_v10_clust.genes_vs_motifs.rankings'})	[('Cacnb1', 1.296985480450556), ('Scarf2', 1.3087848376743183), ('Rhbdf2', 1.25912961852503), ('Cdc16', 1.2513075318620388), ('Cttnbp2nl', 1.093740578021767)]	644
Tbp	tfdimers__MD00367	0.110396	3.34248	7.03e-07	0.977848	gene is orthologous to ENSG00000112592 in H. sapiens (identity = 97%) which is annotated for similar motif tfdimers__MD00131 ('M00252_forward_9_M00500_reverse dimer: TATA / STAT6'; q-value = 7.03e-07)	frozenset({'activating', 'weight>90.0%', 'mm10_10kbp_up_10kbp_down_full_tx_v10_clust.genes_vs_motifs.rankings'})	[('Cdc16', 1.2513075318620388), ('Ccdc66', 2.1550452590891807), ('Cacnb1', 1.296985480450556), ('Cttnbp2nl', 1.093740578021767), ('Tbp', 1.0)]	773
Tbp	tfdimers__MD00062	0.169183	5.70213	5.26e-07	0.977848	gene is orthologous to ENSG00000112592 in H. sapiens (identity = 97%) which is annotated for similar motif tfdimers__MD00595 ('M01168_reverse_9_M00471_forward dimer: SREBP / TBP'; q-value = 5.26e-07)	frozenset({'activating', 'weight>90.0%', 'mm10_10kbp_up_10kbp_down_full_tx_v10_clust.genes_vs_motifs.rankings'})	[('Htra3', 2.590754205435432), ('Cttnbp2nl', 1.093740578021767), ('Setbp1', 3.686873732243287)]	139
Tbp	tfdimers__MD00111	0.125951	3.96682	3.06e-07	0.911504	motif similar to tfdimers__MD00201 ('M01275_reverse_6_M00980_forward dimer: IPF1 / TBP'; q-value = 3.06e-07) which is annotated for orthologous gene ENSG00000112592 in H. sapiens (identity = 91%)	frozenset({'activating', 'weight>90.0%', 'mm10_10kbp_up_10kbp_down_full_tx_v10_clust.genes_vs_motifs.rankings'})	[('Wnt10a', 2.0976681900368908), ('Cacnb1', 1.296985480450556), ('Htra3', 2.590754205435432)]	287
Tbp	tfdimers__MD00472	0.113856	3.48135	7e-08	0.911504	motif similar to tfdimers__MD00209 ('M00083_forward_6_M00471_forward dimer: MZF1 / TBP'; q-value = 7e-08) which is annotated for orthologous gene ENSG00000112592 in H. sapiens (identity = 91%)	frozenset({'activating', 'weight>90.0%', 'mm10_10kbp_up_10kbp_down_full_tx_v10_clust.genes_vs_motifs.rankings'})	[('Fiz1', 1.515550024940361), ('Rhbdf2', 1.25912961852503), ('Card19', 2.0693038030156927), ('Cdc16', 1.2513075318620388)]	512
Tbp	tfdimers__MD00012	0.133928	4.28703	1.25e-10	0.977848	gene is orthologous to ENSG00000112592 in H. sapiens (identity = 97%) which is annotated for similar motif tfdimers__MD00018 ('M00971_forward_8_M00980_forward dimer: Ets / TBP'; q-value = 1.25e-10)	frozenset({'activating', 'weight>90.0%', 'mm10_10kbp_up_10kbp_down_full_tx_v10_clust.genes_vs_motifs.rankings'})	[('Ireb2', 1.0836658609800145), ('Csnk1g2', 1.886486039193685), ('Cacnb1', 1.296985480450556)]	249
Tcf3	metacluster_35.3	0.0634557	3.08644	7.89e-07	0.831804	motif similar to taipale_tf_pairs__ETV2_TCF3_CASSTGNNCCGGAWRYN_CAP_repr ('ETV2 [ETS] - TCF3 [bHLH]'; q-value = 7.89e-07) which is annotated for orthologous gene ENSG00000071564 in H. sapiens (identity = 83%)	frozenset({'activating', 'weight>90.0%', 'mm10_10kbp_up_10kbp_down_full_tx_v10_clust.genes_vs_motifs.rankings'})	[('Raph1', 1.1297977933492809), ('Satb1', 3.0637165258519383), ('Pias1', 1.4681889245163928), ('N4bp2', 1.3759638544357586), ('Chd7', 2.0334757807647788), ('Med13', 1.858809519140856), ('Ppm1l', 2.039241520757136), ('Syne2', 2.944209280575049), ('Ugdh', 1.9424039431173568), ('Pam', 1.5067930292240543), ('Zfp131', 1.38787005674101), ('Zeb2', 1.307246669953935), ('Rasa1', 1.4654241330166504), ('Yea…	967
Tcf7l2	tfdimers__MD00581	0.131036	3.90909	8.7e-06	0.940594	gene is orthologous to ENSG00000148737 in H. sapiens (identity = 94%) which is annotated for similar motif tfdimers__MD00145 ('M00771_forward_11_M01705_forward dimer: Ets / TCF-4'; q-value = 8.7e-06)	frozenset({'activating', 'weight>90.0%', 'mm10_10kbp_up_10kbp_down_full_tx_v10_clust.genes_vs_motifs.rankings'})	[('Rc3h1', 1.3278327213219174), ('Itgb8', 2.978020623657511), ('Peg3', 4.349440728144308), ('Epha3', 1.8587058129187208), ('Grb10', 2.244049265316045), ('Gfra2', 1.2366659234441122), ('Pnoc', 2.6021442633327343), ('Birc7', 1.2086150259380934), ('Clptm1l', 1.3022990159794363), ('Dkk3', 2.361386406283727), ('Cobll1', 1.1580179324047877), ('Slc1a3', 1.290964663058998), ('Tcf7l2', 1.0), ('Dmrtb1', 1.…	4896
Tead4	metacluster_167.5	0.0819466	4.05624	2.59e-06	0.921659	motif similar to taipale_tf_pairs__TEAD4_SPIB_RGAATGCGGAAGTN_CAP_1 ('TEAD4 [TEA] - SPIB [ETS]'; q-value = 2.59e-06) which is annotated for orthologous gene ENSG00000197905 in H. sapiens (identity = 92%)	frozenset({'activating', 'weight>90.0%', 'mm10_10kbp_up_10kbp_down_full_tx_v10_clust.genes_vs_motifs.rankings'})	[('Snap25', 1.4593258036581536), ('Rasal2', 1.0999990100672026), ('Slco3a1', 2.2448334831963828), ('Maoa', 6.444021823019339), ('Dlgap1', 2.885300314033252), ('Kdm6a', 1.0634610824654926), ('Fus', 1.8459096561649688), ('Atp8a1', 2.4663034617269632), ('Tchp', 2.2849314712136195), ('Mfsd12', 2.795010193810474), ('Cxcr4', 5.721310237333077), ('Lhfpl5', 1.784997892176174), ('Pik3r4', 7.12329873059053…	1815
Tfap2c	metacluster_77.14	0.100812	3.24292	8.16e-06	0.864444	motif similar to tfdimers__MD00591 ('M00160_forward_8_M01859_forward dimer: SRY / AP-2 gamma'; q-value = 8.16e-06) which is annotated for orthologous gene ENSG00000087510 in H. sapiens (identity = 86%)	frozenset({'activating', 'weight>90.0%', 'mm10_10kbp_up_10kbp_down_full_tx_v10_clust.genes_vs_motifs.rankings'})	[('Hist1h2bc', 3.85574923038421), ('Tsc1', 2.9814177401667843), ('Ogfrl1', 3.730998105706034), ('Trpc4', 1.1495611810525193), ('Sox5', 1.6185312638114158), ('Gtf2a1l', 2.0392643372740373), ('Tfap2c', 1.0), ('Esrrg', 1.3573247482309472), ('Il10rb', 1.2047885471448927)]	1461
Tfap4	taipale_tf_pairs__FLI1_TCF3_NCCGGANNCASSTGY_CAP	0.114507	3.75807	1.22e-09	0.976331	motif similar to taipale_tf_pairs__TFAP4_FLI1_RSCGGAWRCASSTGN_CAP ('TFAP4 [bHLH] - FLI1 [ETS]'; q-value = 1.22e-09) which is annotated for orthologous gene ENSG00000090447 in H. sapiens (identity = 97%)	frozenset({'activating', 'weight>90.0%', 'mm10_10kbp_up_10kbp_down_full_tx_v10_clust.genes_vs_motifs.rankings'})	[('Rbm12b2', 3.1678547706810134), ('Fam134b', 1.7367847047267448), ('Casp6', 1.1992050853019292), ('C1s2', 2.7050630938827607)]	1078
Tfap4	tfdimers__MD00182	0.100884	3.20851	0	0.976331	gene is orthologous to ENSG00000090447 in H. sapiens (identity = 97%) which is directly annotated for motif	frozenset({'activating', 'weight>90.0%', 'mm10_10kbp_up_10kbp_down_full_tx_v10_clust.genes_vs_motifs.rankings'})	[('Noc2l', 1.1685141949948334), ('1600020E01Rik', 2.16181311557604), ('Hat1', 1.5903197702788692), ('Rbm12b2', 3.1678547706810134), ('Fam134b', 1.7367847047267448), ('Car12', 1.2327131776369171), ('Ube3b', 1.9065336835694104), ('Polr2h', 2.646569198385083), ('Asna1', 1.3036377960618266)]	4331
Tfdp2	metacluster_15.1	0.105787	3.12833	1.73e-09	0.950673	motif similar to transfac_pro__M12596 ('V$DP2_01: DP2'; q-value = 1.73e-09) which is annotated for orthologous gene ENSG00000114126 in H. sapiens (identity = 95%)	frozenset({'activating', 'weight>90.0%', 'mm10_10kbp_up_10kbp_down_full_tx_v10_clust.genes_vs_motifs.rankings'})	[('Tsc22d2', 1.7463789918155392), ('Pnpla8', 1.1435907572991442), ('Tle1', 1.3482373038256084), ('Cep350', 1.0685990941799186), ('Appl1', 1.540153815193012), ('1600020E01Rik', 2.0962758741937204), ('Tfdp2', 1.0), ('Rabgap1', 1.108766696987897), ('Sacm1l', 1.6909620361639874), ('Socs4', 1.150127720453871), ('Aco1', 4.127245113002763), ('Akirin2', 1.8027462045716252), ('Atp1b3', 1.0573598956382269)…	4372
Tfeb	tfdimers__MD00144	0.146885	4.13087	8.67e-09	0.833333	gene is orthologous to ENSG00000112561 in H. sapiens (identity = 83%) which is annotated for similar motif tfdimers__MD00500 ('M01034_forward_10_M00272_forward dimer: Ebox / p53'; q-value = 8.67e-09)	frozenset({'activating', 'weight>90.0%', 'mm10_10kbp_up_10kbp_down_full_tx_v10_clust.genes_vs_motifs.rankings'})	[('Acad9', 1.8465581968543476), ('Tfeb', 1.0), ('Rsrc1', 1.9278514535651257), ('Mturn', 3.0207524218985107)]	759
Thrb	metacluster_24.2	0.10765	3.18594	3.44e-06	0.817787	motif similar to tfdimers__MD00368 ('M00963_forward_3_M00378_forward dimer: T3R / Pax-4'; q-value = 3.44e-06) which is annotated for orthologous gene ENSG00000151090 in H. sapiens (identity = 81%)	frozenset({'activating', 'weight>90.0%', 'mm10_10kbp_up_10kbp_down_full_tx_v10_clust.genes_vs_motifs.rankings'})	[('Epha7', 1.0951365432974134), ('Mir124-2hg', 1.991709485589716), ('Atp2b1', 2.337830993231047), ('Mpped2', 2.7426385410022576), ('E130308A19Rik', 1.3880189804631478), ('Npas3', 1.4442137084030182), ('Dcbld2', 1.092098458693107), ('Erc2', 3.313659391399832), ('Cpne8', 1.7008515897610612), ('Thrb', 1.0), ('Cyp26b1', 1.441573461318275), ('Lmo4', 3.077772422273391), ('Mgll', 1.0696236991209949), ('…	3031
Ube2k	hdpi__HIP2	0.0791685	3.22965	0	1	gene is orthologous to ENSG00000078140 in H. sapiens (identity = 100%) which is directly annotated for motif	frozenset({'activating', 'weight>90.0%', 'mm10_10kbp_up_10kbp_down_full_tx_v10_clust.genes_vs_motifs.rankings'})	[('Rdx', 1.8983291622821568), ('Cdk17', 1.6691026170425831), ('Shoc2', 1.284404654690004), ('Mtus1', 2.4013740141289155), ('Zfyve9', 1.3506513929870396), ('Fer', 1.5767312722242457), ('Raly', 2.1518967243216407), ('Zfp804a', 1.4349285745704894), ('Sema6d', 2.971360050629418), ('Azi2', 2.23660165670846), ('Zfr', 2.1577366190785106), ('Sdhaf3', 1.1279318446429982), ('Pura', 1.2769818294072026), ('M…	4873
Vezf1	tfdimers__MD00368	0.0980695	3.99265	6.34e-06	0.986487	gene is orthologous to ENSG00000136451 in H. sapiens (identity = 98%) which is annotated for similar motif hocomoco__VEZF1_HUMAN.H11MO.0.C ('VEZF1_HUMAN'; q-value = 6.34e-06)	frozenset({'activating', 'weight>90.0%', 'mm10_10kbp_up_10kbp_down_full_tx_v10_clust.genes_vs_motifs.rankings'})	[('Mpped2', 3.4342422454496155), ('Satb1', 1.2252837342776512), ('Fbxw7', 2.785033797181403), ('Cdk17', 1.2300231104828925), ('Helz', 1.7557059444184495), ('Mtus1', 2.473665397409827), ('Rb1cc1', 1.5696334800704572), ('D930028M14Rik', 1.9536035568868764), ('Rad21', 1.9360037769364045), ('Zbtb44', 3.053653424052064), ('Numb', 5.768533822838934), ('Zfp143', 1.7219721013292133), ('Nr2f2', 4.62481646…	3934
Vezf1	metacluster_151.1	0.092368	3.60961	2.84e-06	0.980806	motif similar to dbtfbs__VEZF1_K562_ENCSR189YMA_merged_N1 ('VEZF1 (human, K562, ENCSR189YMA, merged N1)'; q-value = 2.84e-06) which is annotated for orthologous gene ENSG00000136451 in H. sapiens (identity = 98%)	frozenset({'activating', 'weight>90.0%', 'mm10_10kbp_up_10kbp_down_full_tx_v10_clust.genes_vs_motifs.rankings'})	[('Cdk17', 1.2300231104828925), ('Satb1', 1.2252837342776512), ('Msi2', 2.427946649428602), ('Gtf2i', 3.007594981275372), ('Ubr5', 1.801257307999654), ('Mtus1', 2.473665397409827), ('Tob1', 1.4854860369793426), ('Numb', 5.768533822838934), ('Kdm5b', 2.4783271962157807), ('Elf2', 1.7531189714463882), ('Auts2', 1.1378870722049117), ('Fbxw7', 2.785033797181403), ('Patz1', 2.503069981357603), ('Ubxn7…	1104
Vezf1	tfdimers__MD00151	0.0852969	3.13456	2.8e-06	0.986487	gene is orthologous to ENSG00000136451 in H. sapiens (identity = 98%) which is annotated for similar motif dbtfbs__VEZF1_K562_ENCSR189YMA_merged_N1 ('VEZF1 (human, K562, ENCSR189YMA, merged N1)'; q-value = 2.8e-06)	frozenset({'activating', 'weight>90.0%', 'mm10_10kbp_up_10kbp_down_full_tx_v10_clust.genes_vs_motifs.rankings'})	[('Fbxw7', 2.785033797181403), ('Rb1cc1', 1.5696334800704572), ('Itgb1', 1.5047114687978318), ('Cdk17', 1.2300231104828925), ('Mpped2', 3.4342422454496155), ('Tsc22d2', 1.5893169359413326), ('Satb1', 1.2252837342776512), ('Creb1', 5.60531513799176), ('Zbtb44', 3.053653424052064), ('Wdfy3', 1.3201773497605178), ('Ccser1', 1.883362812426088), ('Elf2', 1.7531189714463882), ('Asxl3', 1.21234480406459…	4706
Vezf1	metacluster_3.5	0.0852553	3.13176	1.71e-06	0.986487	gene is orthologous to ENSG00000136451 in H. sapiens (identity = 98%) which is annotated for similar motif dbtfbs__VEZF1_K562_ENCSR189YMA_merged_N1 ('VEZF1 (human, K562, ENCSR189YMA, merged N1)'; q-value = 1.71e-06)	frozenset({'activating', 'weight>90.0%', 'mm10_10kbp_up_10kbp_down_full_tx_v10_clust.genes_vs_motifs.rankings'})	[('Rb1cc1', 1.5696334800704572), ('Cdk17', 1.2300231104828925), ('Fbxw7', 2.785033797181403), ('Creb1', 5.60531513799176), ('Elf2', 1.7531189714463882), ('Itgb1', 1.5047114687978318), ('Tsc22d2', 1.5893169359413326), ('Satb1', 1.2252837342776512), ('Rad21', 1.9360037769364045), ('Wac', 1.229424345257426), ('Chd7', 1.4040557849565571), ('Wdfy3', 1.3201773497605178), ('Numb', 5.768533822838934), ('…	4985
Vezf1	tfdimers__MD00154	0.0911122	3.52524	1.43e-06	0.986487	gene is orthologous to ENSG00000136451 in H. sapiens (identity = 98%) which is annotated for similar motif dbtfbs__VEZF1_K562_ENCSR189YMA_merged_N1 ('VEZF1 (human, K562, ENCSR189YMA, merged N1)'; q-value = 1.43e-06)	frozenset({'activating', 'weight>90.0%', 'mm10_10kbp_up_10kbp_down_full_tx_v10_clust.genes_vs_motifs.rankings'})	[('Satb1', 1.2252837342776512), ('D930028M14Rik', 1.9536035568868764), ('Mpped2', 3.4342422454496155), ('E130102H24Rik', 1.2608058282044368), ('Fbxw7', 2.785033797181403), ('Zbtb44', 3.053653424052064), ('Elf2', 1.7531189714463882), ('Kdm6b', 2.0400984811314107), ('Tob1', 1.4854860369793426), ('Wdfy3', 1.3201773497605178), ('Ldb1', 1.2574466701257885), ('Tsc22d1', 1.8423733350711409), ('Ubxn7', 2…	1499
Vezf1	tfdimers__MD00332	0.0906418	3.49364	1.07e-06	0.986487	gene is orthologous to ENSG00000136451 in H. sapiens (identity = 98%) which is annotated for similar motif hocomoco__VEZF1_HUMAN.H11MO.0.C ('VEZF1_HUMAN'; q-value = 1.07e-06)	frozenset({'activating', 'weight>90.0%', 'mm10_10kbp_up_10kbp_down_full_tx_v10_clust.genes_vs_motifs.rankings'})	[('Satb1', 1.2252837342776512), ('Mpped2', 3.4342422454496155), ('D930028M14Rik', 1.9536035568868764), ('Fbxw7', 2.785033797181403), ('Tob1', 1.4854860369793426), ('Zbtb44', 3.053653424052064), ('Zfp462', 3.279419363591572), ('Wac', 1.229424345257426), ('E130102H24Rik', 1.2608058282044368), ('Tsc22d2', 1.5893169359413326), ('Elovl1', 1.929325532361772), ('Elf2', 1.7531189714463882), ('Tsc22d1', 1…	3100
Vezf1	dbtfbs__ZNF341_HEK293_ENCSR185FOY_merged_N1	0.0904383	3.47997	1.03e-06	0.986487	gene is orthologous to ENSG00000136451 in H. sapiens (identity = 98%) which is annotated for similar motif hocomoco__VEZF1_HUMAN.H11MO.0.C ('VEZF1_HUMAN'; q-value = 1.03e-06)	frozenset({'activating', 'weight>90.0%', 'mm10_10kbp_up_10kbp_down_full_tx_v10_clust.genes_vs_motifs.rankings'})	[('Cdk17', 1.2300231104828925), ('Asxl3', 1.2123448040645917), ('Elf2', 1.7531189714463882), ('Itgb1', 1.5047114687978318), ('Ccser1', 1.883362812426088), ('Tsc22d2', 1.5893169359413326), ('Creb1', 5.60531513799176), ('Chd7', 1.4040557849565571), ('Rad21', 1.9360037769364045), ('Wac', 1.229424345257426), ('Fbxw7', 2.785033797181403), ('E130308A19Rik', 1.2394365927576525), ('Wdfy3', 1.320177349760…	4596
Vezf1	metacluster_131.7	0.0884277	3.34489	8.68e-07	0.986487	gene is orthologous to ENSG00000136451 in H. sapiens (identity = 98%) which is annotated for similar motif hocomoco__VEZF1_HUMAN.H11MO.0.C ('VEZF1_HUMAN'; q-value = 8.68e-07)	frozenset({'activating', 'weight>90.0%', 'mm10_10kbp_up_10kbp_down_full_tx_v10_clust.genes_vs_motifs.rankings'})	[('Satb1', 1.2252837342776512), ('Mpped2', 3.4342422454496155), ('Zfp462', 3.279419363591572), ('Cdk17', 1.2300231104828925), ('Fbxw7', 2.785033797181403), ('Elf2', 1.7531189714463882), ('Tob1', 1.4854860369793426), ('Bahd1', 2.599079062821372), ('Helz', 1.7557059444184495), ('Zbtb44', 3.053653424052064), ('Auts2', 1.1378870722049117), ('Elavl2', 1.1996858480654622), ('Creb1', 5.60531513799176), …	1604
Vezf1	metacluster_3.3	0.102145	4.26648	8.22e-07	0.986487	gene is orthologous to ENSG00000136451 in H. sapiens (identity = 98%) which is annotated for similar motif dbtfbs__VEZF1_K562_ENCSR189YMA_merged_N1 ('VEZF1 (human, K562, ENCSR189YMA, merged N1)'; q-value = 8.22e-07)	frozenset({'activating', 'weight>90.0%', 'mm10_10kbp_up_10kbp_down_full_tx_v10_clust.genes_vs_motifs.rankings'})	[('Itgb1', 1.5047114687978318), ('Rb1cc1', 1.5696334800704572), ('Tsc22d2', 1.5893169359413326), ('Fbxw7', 2.785033797181403), ('Mpped2', 3.4342422454496155), ('Wdfy3', 1.3201773497605178), ('Wwp1', 1.6282763058635794), ('Creb1', 5.60531513799176), ('Rad21', 1.9360037769364045), ('Satb1', 1.2252837342776512), ('Mtus1', 2.473665397409827), ('Elf2', 1.7531189714463882), ('Chd7', 1.4040557849565571)…	2209
Vezf1	metacluster_3.9	0.0866205	3.22348	6.33e-07	0.986487	gene is orthologous to ENSG00000136451 in H. sapiens (identity = 98%) which is annotated for similar motif hocomoco__VEZF1_HUMAN.H11MO.0.C ('VEZF1_HUMAN'; q-value = 6.33e-07)	frozenset({'activating', 'weight>90.0%', 'mm10_10kbp_up_10kbp_down_full_tx_v10_clust.genes_vs_motifs.rankings'})	[('Cdk17', 1.2300231104828925), ('Fbxw7', 2.785033797181403), ('Satb1', 1.2252837342776512), ('Mpped2', 3.4342422454496155), ('Tsc22d2', 1.5893169359413326), ('Elavl2', 1.1996858480654622), ('Elf2', 1.7531189714463882), ('Tob1', 1.4854860369793426), ('Creb1', 5.60531513799176), ('Wac', 1.229424345257426), ('Rb1cc1', 1.5696334800704572), ('Chd7', 1.4040557849565571), ('Mtus1', 2.473665397409827), …	2367
Vezf1	metacluster_131.4	0.0867299	3.23083	6.28e-07	0.986487	gene is orthologous to ENSG00000136451 in H. sapiens (identity = 98%) which is annotated for similar motif hocomoco__VEZF1_HUMAN.H11MO.0.C ('VEZF1_HUMAN'; q-value = 6.28e-07)	frozenset({'activating', 'weight>90.0%', 'mm10_10kbp_up_10kbp_down_full_tx_v10_clust.genes_vs_motifs.rankings'})	[('Opa1', 1.2786689999665748), ('Satb1', 1.2252837342776512), ('D930028M14Rik', 1.9536035568868764), ('Mpped2', 3.4342422454496155), ('Tob1', 1.4854860369793426), ('Zfp462', 3.279419363591572), ('Elavl2', 1.1996858480654622), ('Fbxw7', 2.785033797181403), ('Cdk17', 1.2300231104828925), ('Zbtb44', 3.053653424052064), ('Creb1', 5.60531513799176), ('Mtus1', 2.473665397409827), ('Ubxn7', 2.1885850165…	3525
Vezf1	metacluster_3.4	0.101712	4.23737	1.33e-07	0.986487	gene is orthologous to ENSG00000136451 in H. sapiens (identity = 98%) which is annotated for similar motif hocomoco__VEZF1_HUMAN.H11MO.0.C ('VEZF1_HUMAN'; q-value = 1.33e-07)	frozenset({'activating', 'weight>90.0%', 'mm10_10kbp_up_10kbp_down_full_tx_v10_clust.genes_vs_motifs.rankings'})	[('Satb1', 1.2252837342776512), ('Fbxw7', 2.785033797181403), ('D930028M14Rik', 1.9536035568868764), ('Mpped2', 3.4342422454496155), ('Tob1', 1.4854860369793426), ('Cdk17', 1.2300231104828925), ('Gtf2i', 3.007594981275372), ('Wdfy3', 1.3201773497605178), ('Kdm5b', 2.4783271962157807), ('Elavl2', 1.1996858480654622), ('Numb', 5.768533822838934), ('Elf2', 1.7531189714463882), ('Bahd1', 2.5990790628…	3628
Vezf1	tfdimers__MD00366	0.0899701	3.44851	1.09e-07	0.986487	gene is orthologous to ENSG00000136451 in H. sapiens (identity = 98%) which is annotated for similar motif hocomoco__VEZF1_HUMAN.H11MO.0.C ('VEZF1_HUMAN'; q-value = 1.09e-07)	frozenset({'activating', 'weight>90.0%', 'mm10_10kbp_up_10kbp_down_full_tx_v10_clust.genes_vs_motifs.rankings'})	[('Cdk17', 1.2300231104828925), ('Mpped2', 3.4342422454496155), ('D930028M14Rik', 1.9536035568868764), ('Satb1', 1.2252837342776512), ('Fbxw7', 2.785033797181403), ('Tob1', 1.4854860369793426), ('Mtus1', 2.473665397409827), ('Kdm5b', 2.4783271962157807), ('Helz', 1.7557059444184495), ('Itgb1', 1.5047114687978318), ('Ldb1', 1.2574466701257885), ('Wdfy3', 1.3201773497605178), ('Wac', 1.229424345257…	1191
Vezf1	tfdimers__MD00242	0.0850672	3.11912	9.84e-08	0.986487	gene is orthologous to ENSG00000136451 in H. sapiens (identity = 98%) which is annotated for similar motif dbtfbs__VEZF1_K562_ENCSR189YMA_merged_N1 ('VEZF1 (human, K562, ENCSR189YMA, merged N1)'; q-value = 9.84e-08)	frozenset({'activating', 'weight>90.0%', 'mm10_10kbp_up_10kbp_down_full_tx_v10_clust.genes_vs_motifs.rankings'})	[('D930028M14Rik', 1.9536035568868764), ('Mpped2', 3.4342422454496155), ('Satb1', 1.2252837342776512), ('Cdk17', 1.2300231104828925), ('Elavl2', 1.1996858480654622), ('Zfp462', 3.279419363591572), ('Fbxw7', 2.785033797181403), ('Kdm6b', 2.0400984811314107), ('Bahd1', 2.599079062821372), ('Mtus1', 2.473665397409827), ('Nr2f2', 4.624816469640703), ('Tob1', 1.4854860369793426), ('Itgb1', 1.504711468…	1857
Vezf1	metacluster_3.2	0.0878895	3.30873	6.54e-08	0.986487	gene is orthologous to ENSG00000136451 in H. sapiens (identity = 98%) which is annotated for similar motif dbtfbs__VEZF1_K562_ENCSR189YMA_merged_N1 ('VEZF1 (human, K562, ENCSR189YMA, merged N1)'; q-value = 6.54e-08)	frozenset({'activating', 'weight>90.0%', 'mm10_10kbp_up_10kbp_down_full_tx_v10_clust.genes_vs_motifs.rankings'})	[('Cdk17', 1.2300231104828925), ('Elf2', 1.7531189714463882), ('Wac', 1.229424345257426), ('Tsc22d2', 1.5893169359413326), ('Fbxw7', 2.785033797181403), ('Satb1', 1.2252837342776512), ('Creb1', 5.60531513799176), ('Wdfy3', 1.3201773497605178), ('Itgb1', 1.5047114687978318), ('Rhobtb3', 1.3938367709113906), ('Ccser1', 1.883362812426088), ('Rb1cc1', 1.5696334800704572), ('Peli1', 4.763949952319857)…	2649
Vezf1	tfdimers__MD00418	0.0836626	3.02476	5.43e-08	0.986487	gene is orthologous to ENSG00000136451 in H. sapiens (identity = 98%) which is annotated for similar motif dbtfbs__VEZF1_K562_ENCSR189YMA_merged_N1 ('VEZF1 (human, K562, ENCSR189YMA, merged N1)'; q-value = 5.43e-08)	frozenset({'activating', 'weight>90.0%', 'mm10_10kbp_up_10kbp_down_full_tx_v10_clust.genes_vs_motifs.rankings'})	[('Wdfy3', 1.3201773497605178), ('Satb1', 1.2252837342776512), ('Mpped2', 3.4342422454496155), ('Rb1cc1', 1.5696334800704572), ('Fbxw7', 2.785033797181403), ('Tsc22d2', 1.5893169359413326), ('Chd7', 1.4040557849565571), ('Creb1', 5.60531513799176), ('Elavl2', 1.1996858480654622), ('Cdk17', 1.2300231104828925), ('Wwp1', 1.6282763058635794), ('Rad21', 1.9360037769364045), ('Wac', 1.229424345257426)…	4723
Vezf1	tfdimers__MD00443	0.0989949	4.05482	3.22e-08	0.986487	gene is orthologous to ENSG00000136451 in H. sapiens (identity = 98%) which is annotated for similar motif dbtfbs__VEZF1_K562_ENCSR189YMA_merged_N1 ('VEZF1 (human, K562, ENCSR189YMA, merged N1)'; q-value = 3.22e-08)	frozenset({'activating', 'weight>90.0%', 'mm10_10kbp_up_10kbp_down_full_tx_v10_clust.genes_vs_motifs.rankings'})	[('Fbxw7', 2.785033797181403), ('Chd7', 1.4040557849565571), ('Tsc22d2', 1.5893169359413326), ('Tob1', 1.4854860369793426), ('Elf2', 1.7531189714463882), ('Wdfy3', 1.3201773497605178), ('Satb1', 1.2252837342776512), ('Wac', 1.229424345257426), ('Cdk17', 1.2300231104828925), ('Mpped2', 3.4342422454496155), ('Rb1cc1', 1.5696334800704572), ('Rad21', 1.9360037769364045), ('Psip1', 1.1739108046678142)…	4995
Vezf1	metacluster_3.7	0.0994084	4.0826	4.52e-09	0.986487	gene is orthologous to ENSG00000136451 in H. sapiens (identity = 98%) which is annotated for similar motif hocomoco__VEZF1_HUMAN.H11MO.0.C ('VEZF1_HUMAN'; q-value = 4.52e-09)	frozenset({'activating', 'weight>90.0%', 'mm10_10kbp_up_10kbp_down_full_tx_v10_clust.genes_vs_motifs.rankings'})	[('Wdfy3', 1.3201773497605178), ('Cdk17', 1.2300231104828925), ('Mpped2', 3.4342422454496155), ('Tob1', 1.4854860369793426), ('Satb1', 1.2252837342776512), ('Fbxw7', 2.785033797181403), ('Elf2', 1.7531189714463882), ('Creb1', 5.60531513799176), ('Mtus1', 2.473665397409827), ('Tsc22d1', 1.8423733350711409), ('Zfp664', 1.553484491788362), ('Tsc22d2', 1.5893169359413326), ('Zswim6', 1.08720625561805…	3207
Vezf1	tfdimers__MD00569	0.102747	4.3069	8.38e-11	0.986487	gene is orthologous to ENSG00000136451 in H. sapiens (identity = 98%) which is annotated for similar motif dbtfbs__VEZF1_K562_ENCSR189YMA_merged_N1 ('VEZF1 (human, K562, ENCSR189YMA, merged N1)'; q-value = 8.38e-11)	frozenset({'activating', 'weight>90.0%', 'mm10_10kbp_up_10kbp_down_full_tx_v10_clust.genes_vs_motifs.rankings'})	[('Cdk17', 1.2300231104828925), ('Fbxw7', 2.785033797181403), ('Creb1', 5.60531513799176), ('Satb1', 1.2252837342776512), ('Mpped2', 3.4342422454496155), ('Rb1cc1', 1.5696334800704572), ('Tsc22d2', 1.5893169359413326), ('Itgb1', 1.5047114687978318), ('Mtus1', 2.473665397409827), ('Rad21', 1.9360037769364045), ('Peli1', 4.763949952319857), ('Wac', 1.229424345257426), ('Tmem263', 1.1289049409412393…	4017
Vezf1	metacluster_24.2	0.0840389	3.05004	3.64e-11	0.980806	motif similar to hocomoco__VEZF1_HUMAN.H11MO.0.C ('VEZF1_HUMAN'; q-value = 3.64e-11) which is annotated for orthologous gene ENSG00000136451 in H. sapiens (identity = 98%)	frozenset({'activating', 'weight>90.0%', 'mm10_10kbp_up_10kbp_down_full_tx_v10_clust.genes_vs_motifs.rankings'})	[('Satb1', 1.2252837342776512), ('Cdk17', 1.2300231104828925), ('D930028M14Rik', 1.9536035568868764), ('Mpped2', 3.4342422454496155), ('Fbxw7', 2.785033797181403), ('Mtus1', 2.473665397409827), ('Wac', 1.229424345257426), ('Elavl2', 1.1996858480654622), ('Numb', 5.768533822838934), ('Creb1', 5.60531513799176), ('Tsc22d2', 1.5893169359413326), ('E130102H24Rik', 1.2608058282044368), ('Wdfy3', 1.320…	1533
Vezf1	metacluster_133.2	0.102929	4.3191	0	0.986487	gene is orthologous to ENSG00000136451 in H. sapiens (identity = 98%) which is directly annotated for motif	frozenset({'activating', 'weight>90.0%', 'mm10_10kbp_up_10kbp_down_full_tx_v10_clust.genes_vs_motifs.rankings'})	[('Cdk17', 1.2300231104828925), ('Satb1', 1.2252837342776512), ('Mpped2', 3.4342422454496155), ('Fbxw7', 2.785033797181403), ('Tsc22d2', 1.5893169359413326), ('Creb1', 5.60531513799176), ('Wdfy3', 1.3201773497605178), ('Tmem263', 1.1289049409412393), ('Elavl2', 1.1996858480654622), ('Mtus1', 2.473665397409827), ('Tsc22d1', 1.8423733350711409), ('Tob1', 1.4854860369793426), ('Wac', 1.2294243452574…	4889
Vezf1	metacluster_24.4	0.0845268	3.08282	0	0.986487	gene is orthologous to ENSG00000136451 in H. sapiens (identity = 98%) which is directly annotated for motif	frozenset({'activating', 'weight>90.0%', 'mm10_10kbp_up_10kbp_down_full_tx_v10_clust.genes_vs_motifs.rankings'})	[('Cdk17', 1.2300231104828925), ('Fbxw7', 2.785033797181403), ('Satb1', 1.2252837342776512), ('Tob1', 1.4854860369793426), ('Tsc22d2', 1.5893169359413326), ('Itgb1', 1.5047114687978318), ('Asxl3', 1.2123448040645917), ('E130308A19Rik', 1.2394365927576525), ('Mpped2', 3.4342422454496155), ('Rb1cc1', 1.5696334800704572), ('Creb1', 5.60531513799176), ('Zbtb44', 3.053653424052064), ('Wdfy3', 1.320177…	4792
Wt1	tfdimers__MD00159	0.119507	4.17086	6.53e-06	0.934236	gene is orthologous to ENSG00000184937 in H. sapiens (identity = 93%) which is annotated for similar motif cisbp__M00245 ('WT1[gene ID: ENSG00000184937 species: Homo sapiens TF status: direct TF family: C2H2 ZF DBDs: zf-C2H2]'; q-value = 6.53e-06)	frozenset({'activating', 'weight>90.0%', 'mm10_10kbp_up_10kbp_down_full_tx_v10_clust.genes_vs_motifs.rankings'})	[('Nop2', 2.304567175571849), ('Zfp934', 1.5361611669780244), ('Zmynd10', 1.1628704420842344)]	136
Zbtb14	tfdimers__MD00265	0.0833333	3.19235	1.84e-06	0.993318	gene is orthologous to ENSG00000198081 in H. sapiens (identity = 99%) which is annotated for similar motif tfdimers__MD00431 ('M01197_forward_7_M00333_forward dimer: ELF5 / ZF5'; q-value = 1.84e-06)	frozenset({'activating', 'weight>90.0%', 'mm10_10kbp_up_10kbp_down_full_tx_v10_clust.genes_vs_motifs.rankings'})	[('Iqgap1', 1.8306522612071876), ('Tssk6', 2.8016559762359847), ('Pspc1', 1.2868050592685043), ('Mfap1a', 1.882640202442472), ('Trim71', 1.2258405152339786), ('Tgif1', 1.5083686683780146), ('Tfpt', 1.075876241032451)]	1454
Zbtb20	metacluster_115.1	0.0771292	3.34886	0	0.977058	gene is orthologous to ENSG00000181722 in H. sapiens (identity = 97%) which is directly annotated for motif	frozenset({'activating', 'weight>90.0%', 'mm10_10kbp_up_10kbp_down_full_tx_v10_clust.genes_vs_motifs.rankings'})	[('Stag2', 4.553997493747291), ('Setd5', 19.93091888753678), ('Usp9x', 29.852459010173188), ('Kmt2e', 12.060682118049712), ('Cul1', 4.045069013900707), ('Tab2', 4.923435803424244), ('Zhx1', 3.100243494337777), ('Nipbl', 6.300201092734638), ('Ncoa2', 3.314904758673125), ('Zcchc11', 9.44700664198026), ('Taok1', 9.981723766413907), ('Zfx', 3.330408948751902), ('Ube3a', 16.549645148786556), ('Atf2', …
Klf7'	7.953110197859071)	('Dlk1'	12.74350845356997)	('Dnaja1'	3.057736381423067)	('Sdcbp'	6.718455257627608)	('Golga1'	2.286289376299097)	('Pcmt1'	7.799430579380964)	('St8sia4'	4.147785335359872)	('Camsap2'	2.126834529691375)	('Trim37'	1.8910751188206256)	('Myo16'	2.188273434234421)	('Abl2'	4.17683108967208)	('Arx'	15.540799697946705)	('Qk'	4.323127338552947)	('Dnmt3a'	5.323821882986582)	('D5Ertd579e'	18.48521470351889)	('Nlgn2'	12.365115002163696)	('March1'	1.1010475206059889)	('Cers2'	7.628891509749388)	('Shank3'	1.5777912052673655)	('Cntn5'	16.353046589516765)	('Elovl2'	1.2063527396652278)	('Pcsk2os1'	3.218357638980523)	('Ahctf1'	2.053625636389329)	('Pten'	4.650640694470761)	('Fubp1'	15.247666511030136)
Zbtb49	metacluster_150.5	0.156551	4.16355	5.97e-06	0.741176	motif similar to hocomoco__ZBT49_HUMAN.H11MO.0.D ('ZBT49_HUMAN'; q-value = 5.97e-06) which is annotated for orthologous gene ENSG00000168826 in H. sapiens (identity = 74%)	frozenset({'activating', 'weight>90.0%', 'mm10_10kbp_up_10kbp_down_full_tx_v10_clust.genes_vs_motifs.rankings'})	[('Arhgef10l', 8.381621472167739), ('Serpinb2', 2.317962705461806), ('Slamf8', 1.3999533809193003)]	303
Zbtb6	metacluster_122.10	0.0881881	3.43283	2.72e-07	1	motif similar to transfac_public__M00085 ('V$ZID_01: ZID'; q-value = 2.72e-07) which is directly annotated	frozenset({'activating', 'weight>90.0%', 'mm10_10kbp_up_10kbp_down_full_tx_v10_clust.genes_vs_motifs.rankings'})	[('Smad1', 1.576729520081912), ('Yipf5', 2.067816310373628), ('Tmem106b', 1.0834183482824054), ('Gpbp1l1', 1.3234806812146238), ('Rabepk', 1.6089437331788623), ('A430033K04Rik', 1.6834937498728932), ('Tmco1', 1.0787745590715287), ('Casp8ap2', 3.2185310392791706), ('Tpd52', 1.0924436240872508), ('Sgol2a', 2.6721065144259986), ('1700048O20Rik', 1.2092288805601057), ('Tmed3', 2.8461741172017376), ('…	4928
Zbtb6	metacluster_126.12	0.105494	4.46954	0	0.926714	gene is orthologous to ENSG00000186130 in H. sapiens (identity = 92%) which is directly annotated for motif	frozenset({'activating', 'weight>90.0%', 'mm10_10kbp_up_10kbp_down_full_tx_v10_clust.genes_vs_motifs.rankings'})	[('Rc3h1', 1.7324529726692024), ('Pik3cb', 4.088946776754553), ('Zhx3', 2.096460857232247), ('Zfp143', 1.3627716935243095), ('Gpbp1l1', 1.3234806812146238), ('Upf2', 1.4259828697809818), ('Camsap2', 2.47536273624681), ('Zfp521', 1.6800842487709728), ('Rnf4', 1.4248779745926896), ('Ublcp1', 1.4816336468626488), ('Atxn1', 7.890764470339913), ('Rbm11', 1.6107606461818411), ('Ddx42', 2.25396771039427…	1217
Zfp148	metacluster_131.7	0.0890992	3.2009	9.67e-07	0.976071	motif similar to transfac_pro__M09834 ('V$ZNF148_02: ZNF148'; q-value = 9.67e-07) which is annotated for orthologous gene ENSG00000163848 in H. sapiens (identity = 97%)	frozenset({'activating', 'weight>90.0%', 'mm10_10kbp_up_10kbp_down_full_tx_v10_clust.genes_vs_motifs.rankings'})	[('Kansl1', 1.854941787915856), ('Rb1cc1', 1.623006827812266), ('N4bp2', 1.1575891462440038), ('Sept7', 1.646965814396175), ('Mpped2', 1.1148292090604903), ('Mef2a', 1.2099258609338326), ('Ebag9', 1.291156257403708), ('Cdkl5', 1.7789922143809922), ('Mllt10', 1.808441539983276), ('Azi2', 1.1908803027382957), ('Rc3h2', 1.2091329220124634), ('Ap1g1', 1.169041817014706), ('Elf2', 1.1336695596067985),…	4452
Zfp148	tfdimers__MD00443	0.0863335	3.03036	9.28e-07	0.976071	gene is orthologous to ENSG00000163848 in H. sapiens (identity = 97%) which is annotated for similar motif transfac_pro__M09834 ('V$ZNF148_02: ZNF148'; q-value = 9.28e-07)	frozenset({'activating', 'weight>90.0%', 'mm10_10kbp_up_10kbp_down_full_tx_v10_clust.genes_vs_motifs.rankings'})	[('Rb1cc1', 1.623006827812266), ('Kansl1', 1.854941787915856), ('Sept7', 1.646965814396175), ('Rc3h2', 1.2091329220124634), ('Mef2a', 1.2099258609338326), ('N4bp2', 1.1575891462440038), ('Far1', 2.8206669493994085), ('Zfp143', 4.97808672511015), ('Rlim', 3.761322225774835), ('Fmr1', 1.2005776184781118), ('Thrap3', 1.0704172940867696), ('Dicer1', 1.6231239676030853), ('Ebag9', 1.291156257403708), …	1942
Zfp148	tfdimers__MD00569	0.08605	3.01289	3.64e-11	0.976071	motif similar to transfac_pro__M09834 ('V$ZNF148_02: ZNF148'; q-value = 3.64e-11) which is annotated for orthologous gene ENSG00000163848 in H. sapiens (identity = 97%)	frozenset({'activating', 'weight>90.0%', 'mm10_10kbp_up_10kbp_down_full_tx_v10_clust.genes_vs_motifs.rankings'})	[('Rb1cc1', 1.623006827812266), ('Kansl1', 1.854941787915856), ('N4bp2', 1.1575891462440038), ('Sept7', 1.646965814396175), ('Elf2', 1.1336695596067985), ('Mef2a', 1.2099258609338326), ('Ebag9', 1.291156257403708), ('Rc3h2', 1.2091329220124634), ('Ralgps2', 1.1872247369211202), ('Wwp1', 2.922627205954798), ('Nfyc', 1.4085049001773775), ('Wasl', 2.0583424722722232), ('Ankrd28', 1.269251242289682),…	4491
Zfp354b	kznf__ZNF354B_Imbeault2017_RP_RCADE	0.118898	3.54603	0	0.828619	gene is orthologous to ENSG00000178338 in H. sapiens (identity = 82%) which is directly annotated for motif	frozenset({'activating', 'weight>90.0%', 'mm10_10kbp_up_10kbp_down_full_tx_v10_clust.genes_vs_motifs.rankings'})	[('Steap3', 1.08495712208025), ('Acsbg1', 1.5181339018169264), ('Zfp354b', 1.0), ('Msx3', 1.879157750258988), ('Uts2b', 1.6103553186300803), ('1500009L16Rik', 2.615580780935925), ('Mme', 1.2675436873881836)]	1211
Zfp354c	metacluster_151.1	0.0744479	3.33191	6.22e-07	0.761733	motif similar to tfdimers__MD00457 ('M01160_forward_-1_M01168_forward dimer: Kid3 / SREBP'; q-value = 6.22e-07) which is annotated for orthologous gene ENSG00000177932 in H. sapiens (identity = 76%)	frozenset({'activating', 'weight>90.0%', 'mm10_10kbp_up_10kbp_down_full_tx_v10_clust.genes_vs_motifs.rankings'})	[('Zfx', 1.887901102504224), ('C77370', 2.2101557149349857), ('Pum2', 1.0878764667578502), ('Cdc42bpa', 1.7425213184472192), ('Sptan1', 1.1403160443019291), ('Fgf9', 3.76871256450321), ('Fut8', 1.072378556896714), ('Camsap2', 1.0901573782155556), ('Grik2', 2.910779097034299), ('Kdm3a', 1.5691273531707994), ('Elmo1', 2.709358413416401), ('Etnk1', 4.3209061425355895), ('Scai', 1.433030541417008), (…	1031
Zfp592	transfac_pro__M09766	0.116856	3.33895	0	0.881141	gene is orthologous to ENSG00000166716 in H. sapiens (identity = 88%) which is directly annotated for motif	frozenset({'activating', 'weight>90.0%', 'mm10_10kbp_up_10kbp_down_full_tx_v10_clust.genes_vs_motifs.rankings'})	[('Asb4', 1.8960442464752416), ('Notum', 1.1339562125570375), ('Crybb1', 2.2880502040646475), ('Pla2g6', 5.670780528032138), ('Fam83a', 1.413675255890707), ('Trpc1', 1.1335016055874874)]	962
Zfp612	transfac_pro__M06138	0.0853205	3.46689	0	0.767857	gene is orthologous to ENSG00000167377 in H. sapiens (identity = 76%) which is directly annotated for motif	frozenset({'activating', 'weight>90.0%', 'mm10_10kbp_up_10kbp_down_full_tx_v10_clust.genes_vs_motifs.rankings'})	[('Amz2', 1.1792213204688653), ('Clcn4', 1.6920198961353148), ('Slc7a4', 3.94749425983758), ('Pkp4', 1.4973875256334108), ('Kbtbd11', 2.9549576274643274), ('Agtpbp1', 1.2249562911876617), ('Arc', 4.4559260760962704), ('Parp4', 1.855027693856392), ('Chmp7', 1.6999027669432871)]	1171
Zfp711	metacluster_155.23	0.0785225	3.19767	0	0.945342	gene is orthologous to ENSG00000147180 in H. sapiens (identity = 94%) which is directly annotated for motif	frozenset({'activating', 'weight>90.0%', 'mm10_10kbp_up_10kbp_down_full_tx_v10_clust.genes_vs_motifs.rankings'})	[('Kansl1l', 1.6642476958748045), ('Rab5a', 1.9571360087449303), ('Atl1', 1.3320415687689022), ('Sos2', 1.6918027272839855), ('Atp13a3', 1.4195013258782314), ('Simc1', 1.140515548531385), ('Cand1', 3.241621157403686), ('Ubxn4', 2.338541814950487), ('Mtdh', 1.0801503314476764), ('A930004D18Rik', 2.435685673582526), ('Zfp711', 1.0), ('Ncoa1', 1.4248258295039615), ('Slc25a36', 1.1148742125068791), (…	4137
Zfp711	cisbp__M01863	0.0811978	3.3775	0	1	gene is directly annotated	frozenset({'activating', 'weight>90.0%', 'mm10_10kbp_up_10kbp_down_full_tx_v10_clust.genes_vs_motifs.rankings'})	[('Rab5a', 1.9571360087449303), ('Atl1', 1.3320415687689022), ('Ubxn4', 2.338541814950487), ('Simc1', 1.140515548531385), ('Sos2', 1.6918027272839855), ('Cand1', 3.241621157403686), ('Tmem131', 2.103931289771823), ('Slc25a36', 1.1148742125068791), ('A930004D18Rik', 2.435685673582526), ('Pdzd4', 1.1791720413100677), ('Eif3j1', 2.4220345548319), ('Kansl1l', 1.6642476958748045), ('Mtdh', 1.080150331…	897
Zfp787	transfac_pro__M06418	0.147616	4.96028	0	1	gene is directly annotated	frozenset({'activating', 'weight>90.0%', 'mm10_10kbp_up_10kbp_down_full_tx_v10_clust.genes_vs_motifs.rankings'})	[('Ctbp2', 2.137163637897437), ('Ogfrl1', 2.143606411868727), ('Adrbk1', 2.308667219501062), ('Kcnd2', 2.628063789961286), ('Col19a1', 2.354604638178332), ('Fam78a', 3.129476668755091)]	557
Zscan26	metacluster_23.6	0.127096	4.22352	0	0.714592	gene is orthologous to ENSG00000197062 in H. sapiens (identity = 71%) which is directly annotated for motif	frozenset({'activating', 'weight>90.0%', 'mm10_10kbp_up_10kbp_down_full_tx_v10_clust.genes_vs_motifs.rankings'})	[('N4bp2l2', 1.7664987114366728), ('Pik3ca', 1.1561461848217855), ('1110002L01Rik', 1.8633320867911165)]	549
Alx4	taipale_tf_pairs__ALX4_TBX21_RGGTGYTAATWR_CAP	0.101548	4.19808	0	0.929825	gene is orthologous to ENSG00000052850 in H. sapiens (identity = 92%) which is directly annotated for motif	frozenset({'top50', 'activating', 'mm10_10kbp_up_10kbp_down_full_tx_v10_clust.genes_vs_motifs.rankings'})	[('Med23', 1.2142095017982135), ('Car8', 2.3778412698128712), ('Fgd2', 1.4683627660206509), ('Sgpp1', 4.001877260187036), ('Gm3558', 1.8494699046563772), ('Thap4', 2.617153586521632)]	581
Arid3b	metacluster_192.2	0.0928321	3.13225	1.09e-06	0.19539	motif similar to cisbp__M01664 ('ARID3B[gene ID: ENSG00000179361 species: Homo sapiens TF status: inferred TF family: ARID/BRIGHT DBDs: ARID]; ARID3C[gene ID: ENSG00000205143 species: Homo sapiens TF status: inferred TF family: ARID/BRIGHT DBDs: ARID]; Arid3c[gene ID: ENSMUSG00000066224 species: Mus musculus TF status: inferred TF family: ARID/BRIGHT DBDs: ARID]; retn[gene ID: FBgn0004795 species…	frozenset({'top50', 'activating', 'mm10_10kbp_up_10kbp_down_full_tx_v10_clust.genes_vs_motifs.rankings'})	[('Nckap1l', 0.7755409600930784), ('Gm15880', 1.5997932655122753), ('Ap1s3', 0.742576426878863), ('Kif22', 0.9561871887043598), ('Fam89a', 0.8840385621047683), ('Nktr', 0.5670830671855676), ('Srsf4', 0.6248661020240656)]	712
Atf4	tfdimers__MD00600	0.0948922	3.21204	1.79e-07	0.866097	motif similar to tfdimers__MD00033 ('M00793_forward_6_M00801_forward dimer: YY1 / CREB'; q-value = 1.79e-07) which is annotated for orthologous gene ENSG00000128272 in H. sapiens (identity = 86%)	frozenset({'top50', 'activating', 'mm10_10kbp_up_10kbp_down_full_tx_v10_clust.genes_vs_motifs.rankings'})	[('March7', 3.5174301226832605), ('Desi2', 5.880168186634549), ('Nufip2', 5.111895538065153), ('Pkd1', 3.115871851731316), ('Irs2', 7.202735577656721), ('Limk2', 3.598432655828156), ('Hspa5', 5.201966630308836), ('Ctnna1', 3.166095873225398), ('Nipa2', 3.869546281394995), ('Nrde2', 3.04131011584608), ('Sec24a', 3.165188884512726), ('BC030336', 3.848217754168065), ('Gabrg2', 3.680837797341627)]	1833
Bach1	tfdimers__MD00422	0.132117	3.01319	3.06e-07	0.805707	motif similar to tfdimers__MD00530 ('M00983_forward_1_M00192_forward dimer: MAF / GR'; q-value = 3.06e-07) which is annotated for orthologous gene ENSG00000156273 in H. sapiens (identity = 80%)	frozenset({'top50', 'activating', 'mm10_10kbp_up_10kbp_down_full_tx_v10_clust.genes_vs_motifs.rankings'})	[('Rc3h1', 2.35266948635734), ('Mtus1', 4.021259832524413), ('Rsf1', 2.4097600965081973), ('Mtmr3', 1.680967097425574), ('Gigyf2', 3.0442663326629886), ('R3hdm1', 2.276338107470913), ('Ubxn7', 2.0234293545462005), ('Rap2b', 2.558671569051546), ('Lonrf1', 2.1340566994165027), ('C130071C03Rik', 4.9745058972029765), ('Galnt7', 2.1348841519159336), ('Chmp3', 2.1573271048560136), ('Sec63', 4.101915159…	4170
Bach1	tfdimers__MD00164	0.151449	3.6665	2.57e-11	0.802436	gene is orthologous to ENSG00000156273 in H. sapiens (identity = 80%) which is annotated for similar motif tfdimers__MD00530 ('M00983_forward_1_M00192_forward dimer: MAF / GR'; q-value = 2.57e-11)	frozenset({'top50', 'activating', 'mm10_10kbp_up_10kbp_down_full_tx_v10_clust.genes_vs_motifs.rankings'})	[('Mtus1', 4.021259832524413), ('Rc3h1', 2.35266948635734), ('Rsf1', 2.4097600965081973), ('R3hdm1', 2.276338107470913), ('Gigyf2', 3.0442663326629886), ('Ubxn7', 2.0234293545462005), ('Rap2b', 2.558671569051546), ('Mtmr3', 1.680967097425574), ('Lonrf1', 2.1340566994165027), ('C130071C03Rik', 4.9745058972029765)]	884
Bach2	tfdimers__MD00047	0.152952	3.97123	9.74e-11	0.902265	gene is orthologous to ENSG00000112182 in H. sapiens (identity = 90%) which is annotated for similar motif tfdimers__MD00530 ('M00983_forward_1_M00192_forward dimer: MAF / GR'; q-value = 9.74e-11)	frozenset({'top50', 'activating', 'mm10_10kbp_up_10kbp_down_full_tx_v10_clust.genes_vs_motifs.rankings'})	[('Nrxn2', 6.647622884588408), ('Adgrl2', 12.638302315355885), ('Bcl11a', 6.358727243140594), ('Bcl11b', 7.604930252945653), ('Cpne5', 5.979340677027827), ('Scgn', 13.339435520096542), ('Zdbf2', 25.487214042668977), ('Ank2', 6.022529869935649), ('Epha5', 6.316009232138692), ('Rxrg', 8.97793644187295), ('Med13l', 9.425979159906907), ('Txnrd3', 8.182488140443464)]	1123
Bcl6	tfdimers__MD00051	0.108553	3.48875	3.95e-06	1	gene is annotated for similar motif c2h2_zfs__M5280 ('ENSMUSG00000022508'; q-value = 3.95e-06)	frozenset({'top50', 'activating', 'mm10_10kbp_up_10kbp_down_full_tx_v10_clust.genes_vs_motifs.rankings'})	[('Hap1', 0.5596616434422971), ('Bcl6', 1.0), ('Elf1', 0.343215903473731), ('Bcl9', 0.4216092980773719), ('Ddr1', 0.5774904590899665), ('Prr13', 0.6835693267539619), ('Fstl5', 0.5531642693998879)]	624
Cebpa	tfdimers__MD00383	0.0895711	3.24544	4.34e-06	0.941504	gene is orthologous to ENSG00000245848 in H. sapiens (identity = 94%) which is annotated for similar motif tfdimers__MD00359 ('M00500_forward_7_M00912_forward dimer: STAT6 / C/EBP'; q-value = 4.34e-06)	frozenset({'top50', 'activating', 'mm10_10kbp_up_10kbp_down_full_tx_v10_clust.genes_vs_motifs.rankings'})	[('Mkln1', 0.4734774983832064), ('Tgfbr1', 0.8007077178068824), ('Pam', 3.218477335474633), ('Zfp322a', 0.8022935722218517), ('Arhgap29', 1.2418862396760888), ('Scmh1', 0.4423878729406582)]	586
Cebpa	tfdimers__MD00420	0.0892507	3.22903	8.72e-07	0.944134	motif similar to tfdimers__MD00359 ('M00500_forward_7_M00912_forward dimer: STAT6 / C/EBP'; q-value = 8.72e-07) which is annotated for orthologous gene ENSG00000245848 in H. sapiens (identity = 94%)	frozenset({'top50', 'activating', 'mm10_10kbp_up_10kbp_down_full_tx_v10_clust.genes_vs_motifs.rankings'})	[('Ebf1', 0.332538415136057), ('Vgll4', 0.4390675088210762), ('Hip1', 0.2030875782630036), ('Tmed4', 0.7472157815510233), ('Bub3', 0.2244967533973371)]	414
Cebpb	tfdimers__MD00335	0.1014	3.61711	7.55e-06	0.820946	gene is orthologous to ENSG00000172216 in H. sapiens (identity = 82%) which is annotated for similar motif tfdimers__MD00298 ('M00912_reverse_6_M00293_forward dimer: C/EBP / Freac-7'; q-value = 7.55e-06)	frozenset({'top50', 'activating', 'mm10_10kbp_up_10kbp_down_full_tx_v10_clust.genes_vs_motifs.rankings'})	[('Mfhas1', 0.8025054125499351), ('2810474O19Rik', 0.6486215340066386), ('Foxd1', 1.0655633339556272), ('Unc5d', 0.6342006793353001), ('Dnajc3', 0.4534327250510398), ('Gatm', 0.2818942269971197), ('Flnc', 0.6057307414845887), ('Trem2', 1.115619580080753), ('Nrp2', 4.741427654258263), ('Ccdc166', 0.6009425139016793), ('Erich4', 1.4955036774785528), ('Des', 1.1484894333110518)]	2335
Cebpb	tfdimers__MD00502	0.0963884	3.36332	3.77e-07	0.820946	gene is orthologous to ENSG00000172216 in H. sapiens (identity = 82%) which is annotated for similar motif tfdimers__MD00338 ('M01284_reverse_9_M00912_forward dimer: SOX9 / C/EBP'; q-value = 3.77e-07)	frozenset({'top50', 'activating', 'mm10_10kbp_up_10kbp_down_full_tx_v10_clust.genes_vs_motifs.rankings'})	[('Camk2b', 0.6280183877971534), ('Cry1', 1.0257156632468134), ('Unc5d', 0.6342006793353001), ('Higd1b', 1.0019288009272087), ('Dennd5b', 3.283736436381642), ('Ntrk2', 0.4830539936867946)]	664
Cebpb	tfdimers__MD00347	0.0899392	3.03676	9.37e-08	0.704348	motif similar to tfdimers__MD00359 ('M00500_forward_7_M00912_forward dimer: STAT6 / C/EBP'; q-value = 9.37e-08) which is annotated for orthologous gene ENSG00000172216 in H. sapiens (identity = 70%)	frozenset({'top50', 'activating', 'mm10_10kbp_up_10kbp_down_full_tx_v10_clust.genes_vs_motifs.rankings'})	[('Gm15417', 0.4642589279477621), ('Mfhas1', 0.8025054125499351), ('Nrp2', 4.741427654258263), ('Atp13a5', 0.527106183439537), ('Car4', 0.6673341379890076), ('Unc5d', 0.6342006793353001)]	627
Churc1	tfdimers__MD00391	0.104295	3.12944	4.81e-07	0.964286	motif similar to tfdimers__MD00151 ('M00986_forward_7_M00986_forward dimer: Churchill / Churchill'; q-value = 4.81e-07) which is annotated for orthologous gene ENSG00000258289 in H. sapiens (identity = 96%)	frozenset({'top50', 'activating', 'mm10_10kbp_up_10kbp_down_full_tx_v10_clust.genes_vs_motifs.rankings'})	[('Peg10', 6.444960153213763), ('Abca5', 6.945659902179184), ('Tbl1xr1', 7.729268957031621), ('Usp6nl', 4.294759952399617), ('Nap1l2', 9.042946374902774), ('Tmx1', 4.15748477718324), ('Fam69a', 4.647879348784767), ('Zfand2b', 4.575159725274782), ('Magee1', 4.267083685699119), ('Gnai1', 10.467251379214892), ('Rab1a', 5.5763249561583)]	969
Creb1	tfdimers__MD00424	0.104918	3.2705	2.03e-08	0.996942	motif similar to tfdimers__MD00119 ('M00973_reverse_7_M00801_forward dimer: E2A / CREB'; q-value = 2.03e-08) which is annotated for orthologous gene ENSG00000118260 in H. sapiens (identity = 99%)	frozenset({'top50', 'activating', 'mm10_10kbp_up_10kbp_down_full_tx_v10_clust.genes_vs_motifs.rankings'})	[('Mtpap', 2.28498506205728), ('Gdf11', 2.289716558466788), ('Pcf11', 5.076752367371771), ('Npat', 4.198548679715636), ('Ubxn7', 3.360544925299441), ('Chd4', 2.909760124307099)]	256
Crem	metacluster_111.3	0.12202	3.09656	0	1	gene is directly annotated	frozenset({'top50', 'activating', 'mm10_10kbp_up_10kbp_down_full_tx_v10_clust.genes_vs_motifs.rankings'})	[('Zhx1', 0.8814689966282185), ('Tsc22d2', 1.2031696671348968), ('Crem', 1.0), ('Epb41l4a', 2.498512519998345), ('Dach1', 3.7598279743483976), ('Pde7a', 1.5928129744367785), ('Reln', 1.0594860358453713), ('Zcchc2', 1.2793056946975394), ('Tbl1xr1', 1.919846608451381), ('Grb10', 1.3638740256252249), ('Mfap3l', 2.3900884248438405), ('Herc3', 1.7989404458332443), ('Zcchc9', 1.1903522274881826), ('Enc…	3940
Cux1	metacluster_76.2	0.127475	3.49893	1.96e-07	0.895017	motif similar to taipale_tf_pairs__CUX1_NHLH1_NNCAGCTGNNNNNNNNATCGATN_CAP_repr ('CUX1 [HomeoCUT] - NHLH1 [bHLH]'; q-value = 1.96e-07) which is annotated for orthologous gene ENSG00000257923 in H. sapiens (identity = 89%)	frozenset({'top50', 'activating', 'mm10_10kbp_up_10kbp_down_full_tx_v10_clust.genes_vs_motifs.rankings'})	[('Kansl1', 3.0877222927840857), ('Dopey1', 6.037218698527106), ('Zmym4', 2.69225687214965), ('Zfp280c', 2.950159250637134), ('Rragb', 8.515734152099524), ('Fam13b', 5.449581806865264), ('Exoc4', 3.531200000966032), ('Creb1', 7.100940163375739), ('Bicd1', 4.901425067281887)]	723
Dbp	tfdimers__MD00494	0.0954337	3.11486	4.48e-06	0.926154	gene is orthologous to ENSG00000105516 in H. sapiens (identity = 92%) which is annotated for similar motif tfdimers__MD00447 ('M01872_reverse_8_M00980_forward dimer: DBP / TBP'; q-value = 4.48e-06)	frozenset({'top50', 'activating', 'mm10_10kbp_up_10kbp_down_full_tx_v10_clust.genes_vs_motifs.rankings'})	[('Abhd17c', 0.624015631252432), ('Rev1', 2.779490503331139), ('Gm20754', 0.7205436135786405), ('Elovl4', 1.3398061943908242), ('Padi3', 0.7410240359993026), ('Smyd2', 0.8843062154392849), ('Ptpn4', 8.47876070400848)]	800
Dbp	tfdimers__MD00232	0.101084	3.38739	2.08e-13	0.926154	gene is orthologous to ENSG00000105516 in H. sapiens (identity = 92%) which is annotated for similar motif tfdimers__MD00447 ('M01872_reverse_8_M00980_forward dimer: DBP / TBP'; q-value = 2.08e-13)	frozenset({'top50', 'activating', 'mm10_10kbp_up_10kbp_down_full_tx_v10_clust.genes_vs_motifs.rankings'})	[('Ptpn4', 8.47876070400848), ('Elovl4', 1.3398061943908242), ('Igf2bp3', 2.2258482337865897), ('Dbp', 1.0), ('Lef1', 0.8267558156101726), ('Slc26a7', 1.1182236652542732), ('Rev1', 2.779490503331139), ('Zfp780b', 1.6460954013533484)]	935
Dbp	tfdimers__MD00134	0.0967835	3.17997	0	0.926154	gene is orthologous to ENSG00000105516 in H. sapiens (identity = 92%) which is directly annotated for motif	frozenset({'top50', 'activating', 'mm10_10kbp_up_10kbp_down_full_tx_v10_clust.genes_vs_motifs.rankings'})	[('Gm20754', 0.7205436135786405), ('Rev1', 2.779490503331139), ('Igf2bp3', 2.2258482337865897), ('Elovl4', 1.3398061943908242), ('Klf5', 2.477609027779771)]	462
Dbx2	tfdimers__MD00549	0.0762006	3.15202	5.59e-07	0.636605	gene is orthologous to ENSG00000185610 in H. sapiens (identity = 63%) which is annotated for similar motif tfdimers__MD00173 ('M01360_reverse_8_M01107_forward dimer: Dbx-2 / RUSH-1alpha'; q-value = 5.59e-07)	frozenset({'top50', 'activating', 'mm10_10kbp_up_10kbp_down_full_tx_v10_clust.genes_vs_motifs.rankings'})	[('Alpk1', 2.156753364826299), ('Kcnq5', 1.7723987228725662), ('Osbp', 5.6223449395039165), ('Chfr', 1.7378924613634497), ('Ddrgk1', 1.8801434736120333), ('Acadm', 8.360905380216344), ('Cyp2j6', 2.2208447052378064), ('Ttll4', 1.766034418257337), ('Atp8a2', 2.61771630430146), ('Synj2bp', 1.826280377908193), ('Slc35d3', 1.6329105282454257), ('Tgfa', 2.6817869606726763), ('Atp10a', 2.068370063838414…	2236
Ddit3	metacluster_156.2	0.102137	3.48954	0	1	gene is directly annotated	frozenset({'top50', 'activating', 'mm10_10kbp_up_10kbp_down_full_tx_v10_clust.genes_vs_motifs.rankings'})	[('Bloc1s5', 1.5712663772625628), ('Myoc', 1.1619641817603052), ('Cdkn1c', 3.9138581949146496), ('Lars2', 2.325271454155009), ('Arg2', 14.671990565218527), ('Ccnb1', 1.078785378900472)]	669
Dlx1	metacluster_184.33	0.248618	3.72774	9.29e-06	0.988235	motif similar to jaspar__MA0879.2 ('DLX1'; q-value = 9.29e-06) which is annotated for orthologous gene ENSG00000144355 in H. sapiens (identity = 98%)	frozenset({'top50', 'activating', 'mm10_10kbp_up_10kbp_down_full_tx_v10_clust.genes_vs_motifs.rankings'})	[('Tshz1', 20.293865893274887), ('Ccnd2', 7.370397653973525), ('Gad1', 18.681640187807258), ('Sox2', 42.22025455661421), ('Maml3', 10.472167016876258), ('Zfhx3', 12.228364290443972), ('Prokr2', 8.273698534088652), ('Nfib', 51.87246049763943), ('Sox4', 15.782436541850313), ('Nfia', 8.803684870512823), ('Dlx2', 151.09196137659683), ('Nxn', 6.551137077672212), ('Dlx6os1', 19.08436044216153), ('Mafb'…	1041
Dlx1	metacluster_184.39	0.228873	3.33839	5.9e-06	1	motif similar to taipale__Dlx1_DBD_NYAATTAN_repr ('Dlx1 monomeric homeodomain DBD'; q-value = 5.9e-06) which is directly annotated	frozenset({'top50', 'activating', 'mm10_10kbp_up_10kbp_down_full_tx_v10_clust.genes_vs_motifs.rankings'})	[('Lypd1', 7.435489772461445), ('Dlx6os1', 19.08436044216153), ('Nfib', 51.87246049763943), ('Sdk2', 9.966681303184636), ('Gad1', 18.681640187807258), ('Dlx1', 1.0), ('Zfhx4', 8.55481671862644), ('Tle4', 21.06799843935945), ('Gse1', 6.729792335262958), ('Zfp536', 10.772675564492724), ('Abracl', 6.095210633605911), ('Tead2', 8.028830371900117), ('Nxn', 6.551137077672212), ('Nrxn3', 11.741910383152…	649
Dlx1	metacluster_184.3	0.247789	3.71139	5.75e-06	1	gene is annotated for similar motif cisbp__M00491 ('Dlx1[gene ID: ENSMUSG00000041911 species: Mus musculus TF status: direct TF family: Homeodomain DBDs: Homeobox]; Dlx6[gene ID: ENSMUSG00000029754 species: Mus musculus TF status: inferred TF family: Homeodomain DBDs: Homeobox]; Gsx1[gene ID: ENSMUSG00000053129 species: Mus musculus TF status: inferred TF family: Homeodomain DBDs: Homeobox]; Hoxb…	frozenset({'top50', 'activating', 'mm10_10kbp_up_10kbp_down_full_tx_v10_clust.genes_vs_motifs.rankings'})	[('Sox2', 42.22025455661421), ('Ccnd2', 7.370397653973525), ('Zfhx3', 12.228364290443972), ('Dlx2', 151.09196137659683), ('Zfhx4', 8.55481671862644), ('Dlx6os1', 19.08436044216153), ('Nfib', 51.87246049763943), ('Tshz1', 20.293865893274887), ('Nfia', 8.803684870512823), ('Six3', 10.417250908958488), ('Mpped2', 28.86097432817178), ('Zfp704', 5.521681951982705), ('Tmem176b', 6.259322756650992), ('G…	3048
Dlx1	metacluster_184.19	0.226299	3.28764	4.69e-06	0.311239	motif similar to nitta__Dll_TTCTGA20NGTC_KI_NYAATTAN_m1_c3 ('Dll (fly)'; q-value = 4.69e-06) which is annotated for orthologous gene FBgn0000157 in D. melanogaster (identity = 31%)	frozenset({'top50', 'activating', 'mm10_10kbp_up_10kbp_down_full_tx_v10_clust.genes_vs_motifs.rankings'})	[('Sox2', 42.22025455661421), ('Ccnd2', 7.370397653973525), ('Tshz1', 20.293865893274887), ('Nfia', 8.803684870512823), ('Zfhx3', 12.228364290443972), ('Nfib', 51.87246049763943), ('Mpped2', 28.86097432817178), ('Sox11', 7.970746919422652), ('Zfhx4', 8.55481671862644), ('Dlx2', 151.09196137659683), ('Gad1', 18.681640187807258), ('Dlx6os1', 19.08436044216153), ('Maml3', 10.472167016876258), ('Zswi…	2075
Dlx1	metacluster_184.21	0.230687	3.37416	4.55e-06	1	gene is annotated for similar motif taipale__Dlx1_DBD_NYAATTAN_repr ('Dlx1 monomeric homeodomain DBD'; q-value = 4.55e-06)	frozenset({'top50', 'activating', 'mm10_10kbp_up_10kbp_down_full_tx_v10_clust.genes_vs_motifs.rankings'})	[('Sox2', 42.22025455661421), ('Ccnd2', 7.370397653973525), ('Dlx6os1', 19.08436044216153), ('Dlx1', 1.0), ('Nfib', 51.87246049763943), ('Dlx2', 151.09196137659683), ('Tshz1', 20.293865893274887), ('Mpped2', 28.86097432817178), ('Zfp536', 10.772675564492724), ('Zfhx4', 8.55481671862644), ('Gse1', 6.729792335262958), ('Zfhx3', 12.228364290443972), ('Abracl', 6.095210633605911), ('Maml3', 10.472167…	2894
Dlx1	metacluster_184.25	0.222585	3.2144	4.55e-06	1	gene is annotated for similar motif taipale__Dlx1_DBD_NYAATTAN_repr ('Dlx1 monomeric homeodomain DBD'; q-value = 4.55e-06)	frozenset({'top50', 'activating', 'mm10_10kbp_up_10kbp_down_full_tx_v10_clust.genes_vs_motifs.rankings'})	[('Ccnd2', 7.370397653973525), ('Zfhx3', 12.228364290443972), ('Gad1', 18.681640187807258), ('Sox2', 42.22025455661421), ('Tshz1', 20.293865893274887), ('Dlx6os1', 19.08436044216153), ('Zfhx4', 8.55481671862644), ('Gse1', 6.729792335262958), ('Sox11', 7.970746919422652), ('Sox4', 15.782436541850313), ('Nxn', 6.551137077672212), ('Nfia', 8.803684870512823), ('Nfib', 51.87246049763943), ('Maml3', 1…	2429
Dlx1	metacluster_184.23	0.216763	3.09961	4.38e-06	1	motif similar to taipale__Dlx1_DBD_NYAATTAN_repr ('Dlx1 monomeric homeodomain DBD'; q-value = 4.38e-06) which is directly annotated	frozenset({'top50', 'activating', 'mm10_10kbp_up_10kbp_down_full_tx_v10_clust.genes_vs_motifs.rankings'})	[('Tshz1', 20.293865893274887), ('Ccnd2', 7.370397653973525), ('Sox2', 42.22025455661421), ('Gad1', 18.681640187807258), ('Dlx6os1', 19.08436044216153), ('Mpped2', 28.86097432817178), ('Maml3', 10.472167016876258), ('Prokr2', 8.273698534088652), ('Sox4', 15.782436541850313), ('Nxn', 6.551137077672212), ('Zfp536', 10.772675564492724), ('Gse1', 6.729792335262958), ('Sox11', 7.970746919422652), ('Zf…	3788
Dlx1	metacluster_184.20	0.228458	3.33022	3.94e-06	1	gene is annotated for similar motif taipale__Dlx1_DBD_NYAATTAN_repr ('Dlx1 monomeric homeodomain DBD'; q-value = 3.94e-06)	frozenset({'top50', 'activating', 'mm10_10kbp_up_10kbp_down_full_tx_v10_clust.genes_vs_motifs.rankings'})	[('Ccnd2', 7.370397653973525), ('Nfia', 8.803684870512823), ('Sox2', 42.22025455661421), ('Dlx2', 151.09196137659683), ('Tshz1', 20.293865893274887), ('Zfp536', 10.772675564492724), ('Dlx6os1', 19.08436044216153), ('Nfib', 51.87246049763943), ('Gad1', 18.681640187807258), ('Zfhx4', 8.55481671862644), ('Gse1', 6.729792335262958), ('Sox11', 7.970746919422652), ('Mafb', 7.546443438811428), ('Mpped2'…	3816
Dlx1	metacluster_184.11	0.237769	3.51382	3.63e-06	1	motif similar to taipale__Dlx1_DBD_NYAATTAN_repr ('Dlx1 monomeric homeodomain DBD'; q-value = 3.63e-06) which is directly annotated	frozenset({'top50', 'activating', 'mm10_10kbp_up_10kbp_down_full_tx_v10_clust.genes_vs_motifs.rankings'})	[('Prokr2', 8.273698534088652), ('Sox2', 42.22025455661421), ('Gse1', 6.729792335262958), ('Ccnd2', 7.370397653973525), ('Zfp536', 10.772675564492724), ('Dlx6os1', 19.08436044216153), ('Nfib', 51.87246049763943), ('Sdk2', 9.966681303184636), ('Dlx2', 151.09196137659683), ('Dlx1', 1.0), ('Fzd2', 13.51379179673186), ('Tle4', 21.06799843935945), ('Lypd1', 7.435489772461445), ('Myo1b', 7.982048975771…	2007
Dlx1	metacluster_184.44	0.248186	3.71922	3.59e-06	1	motif similar to taipale__Dlx1_DBD_NYAATTAN_repr ('Dlx1 monomeric homeodomain DBD'; q-value = 3.59e-06) which is directly annotated	frozenset({'top50', 'activating', 'mm10_10kbp_up_10kbp_down_full_tx_v10_clust.genes_vs_motifs.rankings'})	[('Tshz1', 20.293865893274887), ('Sox2', 42.22025455661421), ('Nfib', 51.87246049763943), ('Gad1', 18.681640187807258), ('Dlx6os1', 19.08436044216153), ('Ccnd2', 7.370397653973525), ('Zfp704', 5.521681951982705), ('Cdca7', 5.9057722324385855), ('Nfia', 8.803684870512823), ('Six3', 10.417250908958488), ('Nxn', 6.551137077672212), ('Mpped2', 28.86097432817178), ('Zfp536', 10.772675564492724), ('Mam…	1705
Dlx1	metacluster_192.2	0.243695	3.63066	2.33e-06	0.988235	motif similar to taipale__DLX1_DBD_NNYAATTANN ('DLX1 monomeric homeodomain DBD'; q-value = 2.33e-06) which is annotated for orthologous gene ENSG00000144355 in H. sapiens (identity = 98%)	frozenset({'top50', 'activating', 'mm10_10kbp_up_10kbp_down_full_tx_v10_clust.genes_vs_motifs.rankings'})	[('Ccnd2', 7.370397653973525), ('Zfhx4', 8.55481671862644), ('Gad1', 18.681640187807258), ('Sox4', 15.782436541850313), ('Sox2', 42.22025455661421), ('Mpped2', 28.86097432817178), ('Dlx2', 151.09196137659683), ('Tshz1', 20.293865893274887), ('Nfia', 8.803684870512823), ('Zfhx3', 12.228364290443972), ('Dlx6os1', 19.08436044216153), ('Tle4', 21.06799843935945), ('Zfp536', 10.772675564492724), ('Zsw…	1271
Dlx1	metacluster_184.12	0.23599	3.47873	2.32e-06	1	motif similar to taipale__Dlx1_DBD_NYAATTAN_repr ('Dlx1 monomeric homeodomain DBD'; q-value = 2.32e-06) which is directly annotated	frozenset({'top50', 'activating', 'mm10_10kbp_up_10kbp_down_full_tx_v10_clust.genes_vs_motifs.rankings'})	[('Dlx6os1', 19.08436044216153), ('Nfib', 51.87246049763943), ('Lypd1', 7.435489772461445), ('Zfhx4', 8.55481671862644), ('Dlx1', 1.0), ('Sdk2', 9.966681303184636), ('Abracl', 6.095210633605911), ('Tle4', 21.06799843935945), ('Gse1', 6.729792335262958), ('Birc2', 6.305717701016192), ('Gad1', 18.681640187807258), ('Mpped2', 28.86097432817178), ('Gm13889', 17.87922898875618), ('Sox2', 42.2202545566…	949
Dlx1	metacluster_184.42	0.22566	3.27503	1.96e-06	0.988235	motif similar to taipale__DLX1_DBD_NNYAATTANN ('DLX1 monomeric homeodomain DBD'; q-value = 1.96e-06) which is annotated for orthologous gene ENSG00000144355 in H. sapiens (identity = 98%)	frozenset({'top50', 'activating', 'mm10_10kbp_up_10kbp_down_full_tx_v10_clust.genes_vs_motifs.rankings'})	[('Ccnd2', 7.370397653973525), ('Tshz1', 20.293865893274887), ('Nfib', 51.87246049763943), ('Tmem176b', 6.259322756650992), ('Mpped2', 28.86097432817178), ('Zfp704', 5.521681951982705), ('Dlx2', 151.09196137659683), ('Dlx1', 1.0), ('Dlx6os1', 19.08436044216153), ('Zfhx3', 12.228364290443972), ('Gad1', 18.681640187807258), ('Nt5dc2', 10.18871215332268), ('Nfia', 8.803684870512823), ('Zswim6', 9.33…	1236
Dlx1	metacluster_184.16	0.233157	3.42287	1.69e-06	1	motif similar to taipale__Dlx1_DBD_NYAATTAN_repr ('Dlx1 monomeric homeodomain DBD'; q-value = 1.69e-06) which is directly annotated	frozenset({'top50', 'activating', 'mm10_10kbp_up_10kbp_down_full_tx_v10_clust.genes_vs_motifs.rankings'})	[('Ccnd2', 7.370397653973525), ('Mpped2', 28.86097432817178), ('Maml3', 10.472167016876258), ('Dlx6os1', 19.08436044216153), ('Zfhx4', 8.55481671862644), ('Zfhx3', 12.228364290443972), ('Tshz1', 20.293865893274887), ('Gad1', 18.681640187807258), ('Dlx2', 151.09196137659683), ('Nfia', 8.803684870512823), ('Rmst', 5.634096077487307), ('Ubac2', 5.514506150402659), ('Tmem176b', 6.259322756650992), ('…	2074
Dlx1	metacluster_184.18	0.22433	3.24881	1.53e-06	1	motif similar to taipale__Dlx1_DBD_NYAATTAN_repr ('Dlx1 monomeric homeodomain DBD'; q-value = 1.53e-06) which is directly annotated	frozenset({'top50', 'activating', 'mm10_10kbp_up_10kbp_down_full_tx_v10_clust.genes_vs_motifs.rankings'})	[('Sox2', 42.22025455661421), ('Tshz1', 20.293865893274887), ('Ccnd2', 7.370397653973525), ('Gad1', 18.681640187807258), ('Nfia', 8.803684870512823), ('Birc2', 6.305717701016192), ('Dlx2', 151.09196137659683), ('Maml3', 10.472167016876258), ('Nfib', 51.87246049763943), ('Mpped2', 28.86097432817178), ('Sox11', 7.970746919422652), ('Zfhx3', 12.228364290443972), ('Dlx6os1', 19.08436044216153), ('Zfp…	1964
Dlx1	metacluster_184.43	0.229633	3.35338	1.49e-06	0.988235	motif similar to taipale__DLX1_DBD_NNYAATTANN ('DLX1 monomeric homeodomain DBD'; q-value = 1.49e-06) which is annotated for orthologous gene ENSG00000144355 in H. sapiens (identity = 98%)	frozenset({'top50', 'activating', 'mm10_10kbp_up_10kbp_down_full_tx_v10_clust.genes_vs_motifs.rankings'})	[('Ccnd2', 7.370397653973525), ('Sox2', 42.22025455661421), ('Tshz1', 20.293865893274887), ('Nfia', 8.803684870512823), ('Nfib', 51.87246049763943), ('Gad1', 18.681640187807258), ('Mpped2', 28.86097432817178), ('Zfhx3', 12.228364290443972), ('Dlx6os1', 19.08436044216153), ('Zfhx4', 8.55481671862644), ('Dlx2', 151.09196137659683), ('Nxn', 6.551137077672212), ('Sox11', 7.970746919422652), ('Maml3',…	3576
Dlx1	taipale_tf_pairs__HOXA6_SYMATTAN_HT	0.251693	3.78837	1.37e-06	1	motif similar to cisbp__M00491 ('Dlx1[gene ID: ENSMUSG00000041911 species: Mus musculus TF status: direct TF family: Homeodomain DBDs: Homeobox]; Dlx6[gene ID: ENSMUSG00000029754 species: Mus musculus TF status: inferred TF family: Homeodomain DBDs: Homeobox]; Gsx1[gene ID: ENSMUSG00000053129 species: Mus musculus TF status: inferred TF family: Homeodomain DBDs: Homeobox]; Hoxb1[gene ID: ENSMUSG0…	frozenset({'top50', 'activating', 'mm10_10kbp_up_10kbp_down_full_tx_v10_clust.genes_vs_motifs.rankings'})	[('Ccnd2', 7.370397653973525), ('Mpped2', 28.86097432817178), ('Sox2', 42.22025455661421), ('Zfhx4', 8.55481671862644), ('Prokr2', 8.273698534088652), ('Zfp536', 10.772675564492724), ('Nfib', 51.87246049763943), ('Dlx6os1', 19.08436044216153), ('Sox11', 7.970746919422652), ('Tshz1', 20.293865893274887), ('Lypd1', 7.435489772461445), ('Mafb', 7.546443438811428), ('Dlx1', 1.0), ('Gse1', 6.729792335…	4033
Dlx1	metacluster_184.26	0.256754	3.88818	1.32e-06	1	gene is annotated for similar motif cisbp__M00491 ('Dlx1[gene ID: ENSMUSG00000041911 species: Mus musculus TF status: direct TF family: Homeodomain DBDs: Homeobox]; Dlx6[gene ID: ENSMUSG00000029754 species: Mus musculus TF status: inferred TF family: Homeodomain DBDs: Homeobox]; Gsx1[gene ID: ENSMUSG00000053129 species: Mus musculus TF status: inferred TF family: Homeodomain DBDs: Homeobox]; Hoxb…	frozenset({'top50', 'activating', 'mm10_10kbp_up_10kbp_down_full_tx_v10_clust.genes_vs_motifs.rankings'})	[('Ccnd2', 7.370397653973525), ('Mpped2', 28.86097432817178), ('Sox2', 42.22025455661421), ('Tshz1', 20.293865893274887), ('Nfia', 8.803684870512823), ('Nfib', 51.87246049763943), ('Maml3', 10.472167016876258), ('Zfhx4', 8.55481671862644), ('Gad1', 18.681640187807258), ('Dlx6os1', 19.08436044216153), ('Zfhx3', 12.228364290443972), ('Nt5dc2', 10.18871215332268), ('Zfp536', 10.772675564492724), ('D…	808
Dlx1	metacluster_9.44	0.211926	3.00423	1.24e-06	1	motif similar to homer__NSNNTAATTA_DLX1 ('DLX1(Homeobox)/BasalGanglia-Dlx1-ChIP-seq(GSE124936)/Homer'; q-value = 1.24e-06) which is directly annotated	frozenset({'top50', 'activating', 'mm10_10kbp_up_10kbp_down_full_tx_v10_clust.genes_vs_motifs.rankings'})	[('Dlx6os1', 19.08436044216153), ('Dlx1', 1.0), ('Sox2', 42.22025455661421), ('Nfib', 51.87246049763943), ('Lypd1', 7.435489772461445), ('Six3', 10.417250908958488), ('Tle4', 21.06799843935945), ('Zfp536', 10.772675564492724), ('Gse1', 6.729792335262958), ('Abracl', 6.095210633605911), ('Gm13889', 17.87922898875618), ('Sox11', 7.970746919422652), ('Tshz1', 20.293865893274887), ('Fzd2', 13.5137917…	1751
Dlx1	metacluster_20.10	0.214017	3.04545	9.25e-07	1	motif similar to taipale__Dlx1_DBD_NYAATTAN_repr ('Dlx1 monomeric homeodomain DBD'; q-value = 9.25e-07) which is directly annotated	frozenset({'top50', 'activating', 'mm10_10kbp_up_10kbp_down_full_tx_v10_clust.genes_vs_motifs.rankings'})	[('Zfhx3', 12.228364290443972), ('Ccnd2', 7.370397653973525), ('Dlx6os1', 19.08436044216153), ('Gad1', 18.681640187807258), ('Tshz1', 20.293865893274887), ('Zfp536', 10.772675564492724), ('Dlx2', 151.09196137659683), ('Sox2', 42.22025455661421), ('Six3', 10.417250908958488), ('Dlx1', 1.0), ('Cdca7', 5.9057722324385855), ('Mpped2', 28.86097432817178), ('Sox4', 15.782436541850313), ('Zfp704', 5.521…	4347
Dlx1	metacluster_184.13	0.244904	3.6545	5.33e-07	1	motif similar to taipale__Dlx1_DBD_NYAATTAN_repr ('Dlx1 monomeric homeodomain DBD'; q-value = 5.33e-07) which is directly annotated	frozenset({'top50', 'activating', 'mm10_10kbp_up_10kbp_down_full_tx_v10_clust.genes_vs_motifs.rankings'})	[('Lypd1', 7.435489772461445), ('Sdk2', 9.966681303184636), ('Tmem108', 12.975994745851388), ('Nfib', 51.87246049763943), ('Zfhx3', 12.228364290443972), ('Gad1', 18.681640187807258), ('Zfhx4', 8.55481671862644), ('Tle4', 21.06799843935945), ('Tshz1', 20.293865893274887), ('Myo1b', 7.982048975771179), ('Gse1', 6.729792335262958), ('Dlx1', 1.0)]	469
Dlx1	metacluster_20.6	0.241276	3.58297	1.67e-07	0.988235	gene is orthologous to ENSG00000144355 in H. sapiens (identity = 98%) which is annotated for similar motif taipale_cyt_meth__DLX1_NYAATTAN_eDBD ('DLX1 [Homeodomain]'; q-value = 1.67e-07)	frozenset({'top50', 'activating', 'mm10_10kbp_up_10kbp_down_full_tx_v10_clust.genes_vs_motifs.rankings'})	[('Dlx6os1', 19.08436044216153), ('Sdk2', 9.966681303184636), ('Zfp536', 10.772675564492724), ('Lypd1', 7.435489772461445), ('Dlx1', 1.0), ('Nfib', 51.87246049763943), ('Gse1', 6.729792335262958), ('Gad1', 18.681640187807258)]	186
Dlx1	metacluster_184.17	0.26166	3.98492	1.58e-07	1	motif similar to taipale__Dlx1_DBD_NYAATTAN_repr ('Dlx1 monomeric homeodomain DBD'; q-value = 1.58e-07) which is directly annotated	frozenset({'top50', 'activating', 'mm10_10kbp_up_10kbp_down_full_tx_v10_clust.genes_vs_motifs.rankings'})	[('Gse1', 6.729792335262958), ('Dlx1', 1.0), ('Dlx6os1', 19.08436044216153), ('Zfp536', 10.772675564492724), ('Lypd1', 7.435489772461445), ('Nfib', 51.87246049763943), ('Sdk2', 9.966681303184636), ('Tle4', 21.06799843935945), ('Sox2', 42.22025455661421), ('Gad1', 18.681640187807258), ('Zswim6', 9.331052287158274), ('Zfhx4', 8.55481671862644)]	340
Dlx1	metacluster_184.1	0.259052	3.93348	1.51e-07	1	motif similar to cisbp__M00491 ('Dlx1[gene ID: ENSMUSG00000041911 species: Mus musculus TF status: direct TF family: Homeodomain DBDs: Homeobox]; Dlx6[gene ID: ENSMUSG00000029754 species: Mus musculus TF status: inferred TF family: Homeodomain DBDs: Homeobox]; Gsx1[gene ID: ENSMUSG00000053129 species: Mus musculus TF status: inferred TF family: Homeodomain DBDs: Homeobox]; Hoxb1[gene ID: ENSMUSG0…	frozenset({'top50', 'activating', 'mm10_10kbp_up_10kbp_down_full_tx_v10_clust.genes_vs_motifs.rankings'})	[('Sox2', 42.22025455661421), ('Fzd2', 13.51379179673186), ('Tshz1', 20.293865893274887), ('Dlx6os1', 19.08436044216153), ('Nfia', 8.803684870512823), ('Ccnd2', 7.370397653973525), ('Nfib', 51.87246049763943), ('Sox11', 7.970746919422652), ('Gad1', 18.681640187807258), ('Prokr2', 8.273698534088652), ('Dlx2', 151.09196137659683), ('Gse1', 6.729792335262958), ('Zfhx4', 8.55481671862644), ('Zfhx3', …	1422
Dlx1	metacluster_184.41	0.243677	3.63032	1.38e-07	1	motif similar to taipale__Dlx1_DBD_NYAATTAN_repr ('Dlx1 monomeric homeodomain DBD'; q-value = 1.38e-07) which is directly annotated	frozenset({'top50', 'activating', 'mm10_10kbp_up_10kbp_down_full_tx_v10_clust.genes_vs_motifs.rankings'})	[('Tshz1', 20.293865893274887), ('Zfhx3', 12.228364290443972), ('Gad1', 18.681640187807258), ('Ccnd2', 7.370397653973525), ('Zfp704', 5.521681951982705), ('Prokr2', 8.273698534088652), ('Dlx6os1', 19.08436044216153), ('Fzd2', 13.51379179673186), ('Maml3', 10.472167016876258), ('Gse1', 6.729792335262958), ('Nt5dc2', 10.18871215332268), ('Sox4', 15.782436541850313), ('Tmem176b', 6.259322756650992),…	520
Dlx1	metacluster_184.32	0.252315	3.80063	1.06e-07	1	motif similar to taipale__Dlx1_DBD_NYAATTAN_repr ('Dlx1 monomeric homeodomain DBD'; q-value = 1.06e-07) which is directly annotated	frozenset({'top50', 'activating', 'mm10_10kbp_up_10kbp_down_full_tx_v10_clust.genes_vs_motifs.rankings'})	[('Gse1', 6.729792335262958), ('Zfp536', 10.772675564492724), ('Dlx1', 1.0), ('Dlx6os1', 19.08436044216153), ('Sox2', 42.22025455661421), ('Sdk2', 9.966681303184636), ('Lypd1', 7.435489772461445), ('Tle4', 21.06799843935945), ('Tshz1', 20.293865893274887), ('Zfhx4', 8.55481671862644), ('Gad1', 18.681640187807258), ('Zswim6', 9.331052287158274), ('Nfib', 51.87246049763943), ('Fzd2', 13.51379179673…	1273
Dlx1	metacluster_184.5	0.234816	3.45557	1.04e-07	1	motif similar to homer__NSNNTAATTA_DLX1 ('DLX1(Homeobox)/BasalGanglia-Dlx1-ChIP-seq(GSE124936)/Homer'; q-value = 1.04e-07) which is directly annotated	frozenset({'top50', 'activating', 'mm10_10kbp_up_10kbp_down_full_tx_v10_clust.genes_vs_motifs.rankings'})	[('Gse1', 6.729792335262958), ('Lypd1', 7.435489772461445), ('Dlx1', 1.0), ('Dlx6os1', 19.08436044216153), ('Sdk2', 9.966681303184636), ('Gad1', 18.681640187807258), ('Zfhx4', 8.55481671862644), ('Tle4', 21.06799843935945), ('Zfp536', 10.772675564492724), ('Tmem108', 12.975994745851388), ('Nrxn3', 11.741910383152456), ('Nfib', 51.87246049763943), ('Tead2', 8.028830371900117), ('Pbx3', 19.46260646…	789
Dlx1	metacluster_184.40	0.25881	3.92871	7.45e-08	1	motif similar to taipale__Dlx1_DBD_NYAATTAN_repr ('Dlx1 monomeric homeodomain DBD'; q-value = 7.45e-08) which is directly annotated	frozenset({'top50', 'activating', 'mm10_10kbp_up_10kbp_down_full_tx_v10_clust.genes_vs_motifs.rankings'})	[('Tshz1', 20.293865893274887), ('Zfhx3', 12.228364290443972), ('Sox2', 42.22025455661421), ('Ccnd2', 7.370397653973525), ('Mafb', 7.546443438811428), ('Gad1', 18.681640187807258), ('Dlx6os1', 19.08436044216153), ('Sox11', 7.970746919422652), ('Nt5dc2', 10.18871215332268), ('Fzd2', 13.51379179673186), ('Maml3', 10.472167016876258), ('Gse1', 6.729792335262958), ('Dlx1', 1.0), ('Nfia', 8.8036848705…	2678
Dlx1	metacluster_6.2	0.224848	3.25902	4.54e-09	0.988235	motif similar to swissregulon__hs__DLX1 ('hs__DLX1'; q-value = 4.54e-09) which is annotated for orthologous gene ENSG00000144355 in H. sapiens (identity = 98%)	frozenset({'top50', 'activating', 'mm10_10kbp_up_10kbp_down_full_tx_v10_clust.genes_vs_motifs.rankings'})	[('Dlx6os1', 19.08436044216153), ('Gse1', 6.729792335262958), ('Dlx1', 1.0), ('Sdk2', 9.966681303184636), ('Lypd1', 7.435489772461445), ('Nfib', 51.87246049763943), ('Zfp536', 10.772675564492724), ('Gad1', 18.681640187807258), ('Zswim6', 9.331052287158274), ('Tle4', 21.06799843935945), ('Sox2', 42.22025455661421), ('Pbx3', 19.462606467710472)]	384
Dlx1	metacluster_184.31	0.229115	3.34316	2.04e-09	1	gene is annotated for similar motif taipale__Dlx1_DBD_NYAATTAN_repr ('Dlx1 monomeric homeodomain DBD'; q-value = 2.04e-09)	frozenset({'top50', 'activating', 'mm10_10kbp_up_10kbp_down_full_tx_v10_clust.genes_vs_motifs.rankings'})	[('Dlx1', 1.0), ('Gse1', 6.729792335262958), ('Dlx6os1', 19.08436044216153), ('Zfp536', 10.772675564492724), ('Lypd1', 7.435489772461445), ('Birc2', 6.305717701016192), ('Sox2', 42.22025455661421), ('Tle4', 21.06799843935945), ('Prokr2', 8.273698534088652), ('Zswim6', 9.331052287158274), ('Ubac2', 5.514506150402659), ('Sdk2', 9.966681303184636), ('Six3', 10.417250908958488), ('Nfia', 8.8036848705…	1434
Dlx1	metacluster_184.28	0.236854	3.49577	3.93e-13	1	motif similar to taipale__Dlx1_DBD_NYAATTAN_repr ('Dlx1 monomeric homeodomain DBD'; q-value = 3.93e-13) which is directly annotated	frozenset({'top50', 'activating', 'mm10_10kbp_up_10kbp_down_full_tx_v10_clust.genes_vs_motifs.rankings'})	[('Gse1', 6.729792335262958), ('Dlx6os1', 19.08436044216153), ('Lypd1', 7.435489772461445), ('Zfp536', 10.772675564492724), ('Zswim6', 9.331052287158274), ('Dlx1', 1.0), ('Prokr2', 8.273698534088652), ('Sox2', 42.22025455661421), ('Tle4', 21.06799843935945), ('Sdk2', 9.966681303184636), ('Six3', 10.417250908958488), ('Nfib', 51.87246049763943), ('Maml3', 10.472167016876258), ('Sox4', 15.782436541…	645
Dlx1	metacluster_184.29	0.239048	3.53903	5.48e-15	1	gene is annotated for similar motif taipale__Dlx1_DBD_NYAATTAN_repr ('Dlx1 monomeric homeodomain DBD'; q-value = 5.48e-15)	frozenset({'top50', 'activating', 'mm10_10kbp_up_10kbp_down_full_tx_v10_clust.genes_vs_motifs.rankings'})	[('Gse1', 6.729792335262958), ('Dlx1', 1.0), ('Sdk2', 9.966681303184636), ('Lypd1', 7.435489772461445), ('Gad1', 18.681640187807258), ('Tle4', 21.06799843935945), ('Nrxn3', 11.741910383152456), ('Dlx6os1', 19.08436044216153)]	123
Dlx1	metacluster_184.30	0.236353	3.48589	1.09e-15	1	gene is annotated for similar motif taipale__Dlx1_DBD_NYAATTAN_repr ('Dlx1 monomeric homeodomain DBD'; q-value = 1.09e-15)	frozenset({'top50', 'activating', 'mm10_10kbp_up_10kbp_down_full_tx_v10_clust.genes_vs_motifs.rankings'})	[('Sox2', 42.22025455661421), ('Dlx6os1', 19.08436044216153), ('Dlx1', 1.0), ('Gse1', 6.729792335262958), ('Nfib', 51.87246049763943), ('Tshz1', 20.293865893274887), ('Lypd1', 7.435489772461445), ('Zfp536', 10.772675564492724), ('Sdk2', 9.966681303184636), ('Ccnd2', 7.370397653973525), ('Tle4', 21.06799843935945), ('Gad1', 18.681640187807258), ('Abracl', 6.095210633605911), ('Zswim6', 9.331052287…	3246
Dlx1	metacluster_118.1	0.22243	3.21134	2.37e-17	1	gene is annotated for similar motif cisbp__M00491 ('Dlx1[gene ID: ENSMUSG00000041911 species: Mus musculus TF status: direct TF family: Homeodomain DBDs: Homeobox]; Dlx6[gene ID: ENSMUSG00000029754 species: Mus musculus TF status: inferred TF family: Homeodomain DBDs: Homeobox]; Gsx1[gene ID: ENSMUSG00000053129 species: Mus musculus TF status: inferred TF family: Homeodomain DBDs: Homeobox]; Hoxb…	frozenset({'top50', 'activating', 'mm10_10kbp_up_10kbp_down_full_tx_v10_clust.genes_vs_motifs.rankings'})	[('Dlx1', 1.0), ('Dlx6os1', 19.08436044216153), ('Sox2', 42.22025455661421), ('Gse1', 6.729792335262958), ('Lypd1', 7.435489772461445), ('Zfp536', 10.772675564492724), ('Nfib', 51.87246049763943), ('Sdk2', 9.966681303184636), ('Tshz1', 20.293865893274887), ('Zfhx4', 8.55481671862644), ('Gad1', 18.681640187807258), ('Tle4', 21.06799843935945), ('Fzd2', 13.51379179673186), ('Dlx2', 151.091961376596…	1018
Dlx1	metacluster_164.1	0.225746	3.27674	0	0.988235	gene is orthologous to ENSG00000144355 in H. sapiens (identity = 98%) which is directly annotated for motif	frozenset({'top50', 'activating', 'mm10_10kbp_up_10kbp_down_full_tx_v10_clust.genes_vs_motifs.rankings'})	[('Dlx1', 1.0), ('Dlx6os1', 19.08436044216153), ('Sox2', 42.22025455661421), ('Gse1', 6.729792335262958), ('Nfib', 51.87246049763943), ('Lypd1', 7.435489772461445), ('Zfp536', 10.772675564492724), ('Sdk2', 9.966681303184636), ('Zfhx4', 8.55481671862644), ('Tle4', 21.06799843935945), ('Tshz1', 20.293865893274887), ('Gad1', 18.681640187807258)]	387
Dlx1	metacluster_184.27	0.213982	3.04477	0	0.988235	gene is orthologous to ENSG00000144355 in H. sapiens (identity = 98%) which is directly annotated for motif	frozenset({'top50', 'activating', 'mm10_10kbp_up_10kbp_down_full_tx_v10_clust.genes_vs_motifs.rankings'})	[('Dlx1', 1.0), ('Dlx6os1', 19.08436044216153), ('Sox2', 42.22025455661421), ('Gse1', 6.729792335262958), ('Nfib', 51.87246049763943), ('Zfp536', 10.772675564492724), ('Lypd1', 7.435489772461445), ('Zfhx4', 8.55481671862644), ('Tle4', 21.06799843935945), ('Sdk2', 9.966681303184636), ('Tshz1', 20.293865893274887), ('Gad1', 18.681640187807258)]	404
Dlx1	metacluster_20.4	0.22984	3.35747	0	0.988235	gene is orthologous to ENSG00000144355 in H. sapiens (identity = 98%) which is directly annotated for motif	frozenset({'top50', 'activating', 'mm10_10kbp_up_10kbp_down_full_tx_v10_clust.genes_vs_motifs.rankings'})	[('Dlx1', 1.0), ('Dlx6os1', 19.08436044216153), ('Gse1', 6.729792335262958), ('Lypd1', 7.435489772461445), ('Sox2', 42.22025455661421), ('Nfib', 51.87246049763943), ('Zfp536', 10.772675564492724), ('Zfhx4', 8.55481671862644), ('Sdk2', 9.966681303184636), ('Tle4', 21.06799843935945), ('Gad1', 18.681640187807258), ('Tshz1', 20.293865893274887), ('Tead2', 8.028830371900117), ('Fzd2', 13.513791796731…	719
Dlx1	metacluster_49.1	0.215744	3.07951	0	0.988235	gene is orthologous to ENSG00000144355 in H. sapiens (identity = 98%) which is directly annotated for motif	frozenset({'top50', 'activating', 'mm10_10kbp_up_10kbp_down_full_tx_v10_clust.genes_vs_motifs.rankings'})	[('Dlx1', 1.0), ('Dlx6os1', 19.08436044216153), ('Gse1', 6.729792335262958), ('Lypd1', 7.435489772461445), ('Zfp536', 10.772675564492724), ('Sdk2', 9.966681303184636), ('Nfib', 51.87246049763943), ('Zfhx4', 8.55481671862644), ('Tle4', 21.06799843935945), ('Sox2', 42.22025455661421), ('Gad1', 18.681640187807258), ('Tead2', 8.028830371900117), ('Tshz1', 20.293865893274887), ('Zswim6', 9.33105228715…	914
Dlx1	metacluster_124.2	0.233105	3.42185	0	1	gene is directly annotated	frozenset({'top50', 'activating', 'mm10_10kbp_up_10kbp_down_full_tx_v10_clust.genes_vs_motifs.rankings'})	[('Dlx1', 1.0), ('Dlx6os1', 19.08436044216153), ('Gse1', 6.729792335262958), ('Sox2', 42.22025455661421), ('Nfib', 51.87246049763943), ('Lypd1', 7.435489772461445), ('Zfp536', 10.772675564492724), ('Sdk2', 9.966681303184636), ('Zfhx4', 8.55481671862644), ('Tle4', 21.06799843935945), ('Gad1', 18.681640187807258), ('Prokr2', 8.273698534088652), ('Abracl', 6.095210633605911), ('Tshz1', 20.2938658932…	442
Dlx1	metacluster_9.46	0.230393	3.36837	0	1	gene is directly annotated	frozenset({'top50', 'activating', 'mm10_10kbp_up_10kbp_down_full_tx_v10_clust.genes_vs_motifs.rankings'})	[('Dlx1', 1.0), ('Gse1', 6.729792335262958), ('Dlx6os1', 19.08436044216153), ('Lypd1', 7.435489772461445), ('Zfhx4', 8.55481671862644), ('Sdk2', 9.966681303184636), ('Zfp536', 10.772675564492724), ('Tle4', 21.06799843935945), ('Nfib', 51.87246049763943), ('Gad1', 18.681640187807258), ('Abracl', 6.095210633605911), ('Tead2', 8.028830371900117), ('Fzd2', 13.51379179673186), ('Nrxn3', 11.74191038315…	1237
Dlx2	metacluster_184.13	0.165354	3.03679	5.58e-06	0.936747	gene is orthologous to ENSG00000115844 in H. sapiens (identity = 93%) which is annotated for similar motif taipale__DLX2_DBD_NYAATTAN ('DLX2 monomeric homeodomain DBD'; q-value = 5.58e-06)	frozenset({'top50', 'activating', 'mm10_10kbp_up_10kbp_down_full_tx_v10_clust.genes_vs_motifs.rankings'})	[('Dlx1', 134.9643141469377), ('Tshz1', 23.260543777615027), ('Sox2', 18.881772008865177), ('Ccnd2', 25.453928685144135), ('Dlx2', 1.0), ('Cxxc5', 6.815473226547489), ('Mpped2', 29.51355580956813), ('Dlx6os1', 15.63797558393063), ('Mafb', 7.345951395352858), ('Six3', 19.969475259993267), ('Nt5dc2', 17.39710403279906)]	759
Dlx2	metacluster_184.28	0.185064	3.54701	5.31e-06	1	gene is annotated for similar motif cisbp__M00423 ('Dlx2[gene ID: ENSMUSG00000023391 species: Mus musculus TF status: direct TF family: Homeodomain DBDs: Homeobox]; Dlx6[gene ID: ENSMUSG00000029754 species: Mus musculus TF status: inferred TF family: Homeodomain DBDs: Homeobox]; Emx1[gene ID: ENSMUSG00000033726 species: Mus musculus TF status: inferred TF family: Homeodomain DBDs: Homeobox]; Gsx1…	frozenset({'top50', 'activating', 'mm10_10kbp_up_10kbp_down_full_tx_v10_clust.genes_vs_motifs.rankings'})	[('Tshz1', 23.260543777615027), ('Ccnd2', 25.453928685144135), ('Gad1', 28.69273343303873), ('Sox2', 18.881772008865177), ('Nfib', 42.03676948528933), ('Sox4', 8.171340923586929), ('Sp9', 8.679125768429207), ('Dlx2', 1.0), ('Lrp8', 6.846364563007648), ('Nfix', 7.877195898718569), ('Dlx6os1', 15.63797558393063), ('Mafb', 7.345951395352858), ('Nt5dc2', 17.39710403279906), ('Six3', 19.96947525999326…	1056
Dlx2	metacluster_184.11	0.163955	3.00057	4.51e-06	0.936747	gene is orthologous to ENSG00000115844 in H. sapiens (identity = 93%) which is annotated for similar motif taipale__DLX2_DBD_NYAATTAN ('DLX2 monomeric homeodomain DBD'; q-value = 4.51e-06)	frozenset({'top50', 'activating', 'mm10_10kbp_up_10kbp_down_full_tx_v10_clust.genes_vs_motifs.rankings'})	[('Six3', 19.969475259993267), ('Nfib', 42.03676948528933), ('Tshz1', 23.260543777615027), ('Dlx6os1', 15.63797558393063), ('Ccnd2', 25.453928685144135), ('Cxxc5', 6.815473226547489), ('Sp9', 8.679125768429207), ('Dlx2', 1.0), ('Dlx1', 134.9643141469377), ('Gm13889', 9.979958426380852), ('Myo1b', 6.6418765028289455), ('Sox2', 18.881772008865177), ('Nfix', 7.877195898718569), ('Tle4', 12.658579815…	1503
Dlx2	metacluster_184.12	0.16411	3.0046	3.76e-06	0.936747	gene is orthologous to ENSG00000115844 in H. sapiens (identity = 93%) which is annotated for similar motif taipale__DLX2_DBD_NYAATTAN ('DLX2 monomeric homeodomain DBD'; q-value = 3.76e-06)	frozenset({'top50', 'activating', 'mm10_10kbp_up_10kbp_down_full_tx_v10_clust.genes_vs_motifs.rankings'})	[('Dlx1', 134.9643141469377), ('Tle4', 12.658579815484924), ('Sdk2', 7.939319933952318), ('Khdrbs3', 8.561452960421986), ('Klf13', 7.338801907182022), ('Dlx6os1', 15.63797558393063), ('Adarb2', 7.258779762814343), ('Tshz1', 23.260543777615027), ('Sox2', 18.881772008865177), ('Mpped2', 29.51355580956813), ('Pbx3', 15.024017896936266), ('Fzd2', 15.960114120461387), ('Pbk', 9.904034301765304)]	907
Dlx2	metacluster_184.46	0.190765	3.69458	3.59e-06	1	motif similar to homer__NNNTAATTAS_DLX2 ('DLX2(Homeobox)/BasalGanglia-Dlx2-ChIP-seq(GSE124936)/Homer'; q-value = 3.59e-06) which is directly annotated	frozenset({'top50', 'activating', 'mm10_10kbp_up_10kbp_down_full_tx_v10_clust.genes_vs_motifs.rankings'})	[('Sox2', 18.881772008865177), ('Ccnd2', 25.453928685144135), ('Dlx2', 1.0), ('Sp9', 8.679125768429207), ('Dlx6os1', 15.63797558393063), ('Nfib', 42.03676948528933), ('Tshz1', 23.260543777615027), ('Six3', 19.969475259993267), ('Mpped2', 29.51355580956813), ('Cxxc5', 6.815473226547489), ('Nab1', 7.90183547115694), ('Nt5dc2', 17.39710403279906), ('Lrp8', 6.846364563007648), ('Dlx1', 134.9643141469…	3733
Dlx2	metacluster_184.3	0.169362	3.14054	2.13e-06	1	gene is annotated for similar motif cisbp__M00423 ('Dlx2[gene ID: ENSMUSG00000023391 species: Mus musculus TF status: direct TF family: Homeodomain DBDs: Homeobox]; Dlx6[gene ID: ENSMUSG00000029754 species: Mus musculus TF status: inferred TF family: Homeodomain DBDs: Homeobox]; Emx1[gene ID: ENSMUSG00000033726 species: Mus musculus TF status: inferred TF family: Homeodomain DBDs: Homeobox]; Gsx1…	frozenset({'top50', 'activating', 'mm10_10kbp_up_10kbp_down_full_tx_v10_clust.genes_vs_motifs.rankings'})	[('Sox2', 18.881772008865177), ('Ccnd2', 25.453928685144135), ('Tshz1', 23.260543777615027), ('Sp9', 8.679125768429207), ('Nfib', 42.03676948528933), ('Mpped2', 29.51355580956813), ('Dlx2', 1.0), ('Gad1', 28.69273343303873), ('Dlx6os1', 15.63797558393063), ('Pou3f4', 6.719710580905878), ('Nfix', 7.877195898718569), ('Vezf1', 8.122802754734218), ('Abracl', 12.96728783076565), ('Lrp8', 6.8463645630…	3886
Dlx2	taipale_tf_pairs__HOXA6_SYMATTAN_HT	0.186135	3.57474	1.29e-06	1	motif similar to cisbp__M00423 ('Dlx2[gene ID: ENSMUSG00000023391 species: Mus musculus TF status: direct TF family: Homeodomain DBDs: Homeobox]; Dlx6[gene ID: ENSMUSG00000029754 species: Mus musculus TF status: inferred TF family: Homeodomain DBDs: Homeobox]; Emx1[gene ID: ENSMUSG00000033726 species: Mus musculus TF status: inferred TF family: Homeodomain DBDs: Homeobox]; Gsx1[gene ID: ENSMUSG00…	frozenset({'top50', 'activating', 'mm10_10kbp_up_10kbp_down_full_tx_v10_clust.genes_vs_motifs.rankings'})	[('Sox2', 18.881772008865177), ('Ccnd2', 25.453928685144135), ('Dlx6os1', 15.63797558393063), ('Dlx1', 134.9643141469377), ('Nfib', 42.03676948528933), ('Dlx2', 1.0), ('Tshz1', 23.260543777615027), ('Mpped2', 29.51355580956813), ('Abracl', 12.96728783076565), ('Cxxc5', 6.815473226547489), ('Six3', 19.969475259993267), ('Sp9', 8.679125768429207), ('Gad1', 28.69273343303873), ('Nab1', 7.90183547115…	2458
Dlx2	metacluster_192.2	0.197053	3.85735	1.46e-07	1	motif similar to homer__NNNTAATTAS_DLX2 ('DLX2(Homeobox)/BasalGanglia-Dlx2-ChIP-seq(GSE124936)/Homer'; q-value = 1.46e-07) which is directly annotated	frozenset({'top50', 'activating', 'mm10_10kbp_up_10kbp_down_full_tx_v10_clust.genes_vs_motifs.rankings'})	[('Ccnd2', 25.453928685144135), ('Tshz1', 23.260543777615027), ('Gad1', 28.69273343303873), ('Dlx6os1', 15.63797558393063), ('Nfix', 7.877195898718569), ('Sox2', 18.881772008865177), ('Lrp8', 6.846364563007648), ('Mafb', 7.345951395352858), ('Sp9', 8.679125768429207), ('Mpped2', 29.51355580956813), ('Nfib', 42.03676948528933), ('Klf13', 7.338801907182022), ('Sox4', 8.171340923586929), ('Sdk2', 7.…	2179
Dlx2	metacluster_184.1	0.201959	3.98434	1.07e-07	1	motif similar to cisbp__M00423 ('Dlx2[gene ID: ENSMUSG00000023391 species: Mus musculus TF status: direct TF family: Homeodomain DBDs: Homeobox]; Dlx6[gene ID: ENSMUSG00000029754 species: Mus musculus TF status: inferred TF family: Homeodomain DBDs: Homeobox]; Emx1[gene ID: ENSMUSG00000033726 species: Mus musculus TF status: inferred TF family: Homeodomain DBDs: Homeobox]; Gsx1[gene ID: ENSMUSG00…	frozenset({'top50', 'activating', 'mm10_10kbp_up_10kbp_down_full_tx_v10_clust.genes_vs_motifs.rankings'})	[('Ccnd2', 25.453928685144135), ('Gad1', 28.69273343303873), ('Sox2', 18.881772008865177), ('Tshz1', 23.260543777615027), ('Dlx6os1', 15.63797558393063), ('Nfix', 7.877195898718569), ('Sox4', 8.171340923586929), ('Lrp8', 6.846364563007648), ('Sp9', 8.679125768429207), ('Nfib', 42.03676948528933), ('Mafb', 7.345951395352858), ('Mpped2', 29.51355580956813), ('Pbx3', 15.024017896936266), ('Klf13', 7…	1034
Dlx2	metacluster_184.17	0.16969	3.14903	1.06e-07	0.936747	gene is orthologous to ENSG00000115844 in H. sapiens (identity = 93%) which is annotated for similar motif taipale__DLX2_DBD_NYAATTAN ('DLX2 monomeric homeodomain DBD'; q-value = 1.06e-07)	frozenset({'top50', 'activating', 'mm10_10kbp_up_10kbp_down_full_tx_v10_clust.genes_vs_motifs.rankings'})	[('Tshz1', 23.260543777615027), ('Ccnd2', 25.453928685144135), ('Sox2', 18.881772008865177), ('Gad1', 28.69273343303873), ('Lrp8', 6.846364563007648), ('Dlx6os1', 15.63797558393063), ('Mpped2', 29.51355580956813), ('Sp9', 8.679125768429207), ('Nfix', 7.877195898718569), ('Sox4', 8.171340923586929), ('Mafb', 7.345951395352858), ('Tmem108', 20.75135030121663), ('Eya2', 9.21130771283912), ('Sdk2', 7…	1994
Dlx2	metacluster_184.33	0.178949	3.38871	1.06e-07	0.936747	gene is orthologous to ENSG00000115844 in H. sapiens (identity = 93%) which is annotated for similar motif taipale__DLX2_DBD_NYAATTAN ('DLX2 monomeric homeodomain DBD'; q-value = 1.06e-07)	frozenset({'top50', 'activating', 'mm10_10kbp_up_10kbp_down_full_tx_v10_clust.genes_vs_motifs.rankings'})	[('Ccnd2', 25.453928685144135), ('Sp9', 8.679125768429207), ('Sox2', 18.881772008865177), ('Dlx2', 1.0), ('Tshz1', 23.260543777615027), ('Dlx6os1', 15.63797558393063), ('Nfib', 42.03676948528933), ('Gad1', 28.69273343303873), ('Mafb', 7.345951395352858), ('Mpped2', 29.51355580956813), ('Pou3f4', 6.719710580905878), ('Abracl', 12.96728783076565), ('Hist1h2bc', 6.639605576427126), ('Six3', 19.96947…	1791
Dlx2	metacluster_184.26	0.203082	4.01341	8.15e-08	1	gene is annotated for similar motif cisbp__M00423 ('Dlx2[gene ID: ENSMUSG00000023391 species: Mus musculus TF status: direct TF family: Homeodomain DBDs: Homeobox]; Dlx6[gene ID: ENSMUSG00000029754 species: Mus musculus TF status: inferred TF family: Homeodomain DBDs: Homeobox]; Emx1[gene ID: ENSMUSG00000033726 species: Mus musculus TF status: inferred TF family: Homeodomain DBDs: Homeobox]; Gsx1…	frozenset({'top50', 'activating', 'mm10_10kbp_up_10kbp_down_full_tx_v10_clust.genes_vs_motifs.rankings'})	[('Sox2', 18.881772008865177), ('Ccnd2', 25.453928685144135), ('Dlx6os1', 15.63797558393063), ('Nfib', 42.03676948528933), ('Sdk2', 7.939319933952318), ('Khdrbs3', 8.561452960421986), ('Dlx2', 1.0), ('Dlx1', 134.9643141469377), ('Fzd2', 15.960114120461387), ('Tle4', 12.658579815484924)]	362
Dlx2	metacluster_6.2	0.197623	3.8721	6.69e-08	1	gene is annotated for similar motif transfac_pro__M01468 ('V$DLX2_01: Dlx-2'; q-value = 6.69e-08)	frozenset({'top50', 'activating', 'mm10_10kbp_up_10kbp_down_full_tx_v10_clust.genes_vs_motifs.rankings'})	[('Ccnd2', 25.453928685144135), ('Gad1', 28.69273343303873), ('Sox4', 8.171340923586929), ('Sox2', 18.881772008865177), ('Mpped2', 29.51355580956813), ('Dlx2', 1.0), ('Pou3f4', 6.719710580905878), ('Tshz1', 23.260543777615027)]	268
Dlx2	metacluster_184.7	0.207591	4.13012	4.76e-08	0.948171	motif similar to taipale_tf_pairs__TEAD4_DLX2_RCATTCYNNNNTAATTR_CAP_repr ('TEAD4 [TEA] - DLX2 [Homeo]'; q-value = 4.76e-08) which is annotated for orthologous gene ENSG00000115844 in H. sapiens (identity = 94%)	frozenset({'top50', 'activating', 'mm10_10kbp_up_10kbp_down_full_tx_v10_clust.genes_vs_motifs.rankings'})	[('Dlx6os1', 15.63797558393063), ('Nfib', 42.03676948528933), ('Dlx1', 134.9643141469377), ('Sdk2', 7.939319933952318), ('Abracl', 12.96728783076565), ('Tle4', 12.658579815484924), ('Gad1', 28.69273343303873), ('Hist1h2bc', 6.639605576427126), ('Mpped2', 29.51355580956813), ('Gm13889', 9.979958426380852), ('Sox2', 18.881772008865177), ('Khdrbs3', 8.561452960421986), ('Tshz1', 23.260543777615027),…	949
Dlx2	metacluster_184.29	0.170571	3.17184	4.92e-09	0.291066	motif similar to nitta__Dll_TAAGCG20NCGA_KG_NYAATTAN_m1_c3 ('Dll (fly)'; q-value = 4.92e-09) which is annotated for orthologous gene FBgn0000157 in D. melanogaster (identity = 29%)	frozenset({'top50', 'activating', 'mm10_10kbp_up_10kbp_down_full_tx_v10_clust.genes_vs_motifs.rankings'})	[('Ccnd2', 25.453928685144135), ('Tshz1', 23.260543777615027), ('Nfib', 42.03676948528933), ('Mpped2', 29.51355580956813), ('Dlx2', 1.0), ('Dlx1', 134.9643141469377), ('Eya2', 9.21130771283912), ('Dlx6os1', 15.63797558393063), ('Gad1', 28.69273343303873), ('Nt5dc2', 17.39710403279906), ('Pbk', 9.904034301765304), ('Lrp8', 6.846364563007648), ('Sdk2', 7.939319933952318), ('Hist1h2bc', 6.6396055764…	2410
Dlx2	hocomoco__DLX2_HUMAN.H11MO.0.D	0.191231	3.70665	0	0.948171	motif is annotated for orthologous gene ENSG00000115844 in H. sapiens (identity = 94%)	frozenset({'top50', 'activating', 'mm10_10kbp_up_10kbp_down_full_tx_v10_clust.genes_vs_motifs.rankings'})	[('Sox2', 18.881772008865177), ('Tshz1', 23.260543777615027), ('Ccnd2', 25.453928685144135), ('Gad1', 28.69273343303873), ('Dlx2', 1.0), ('Lrp8', 6.846364563007648), ('Sp9', 8.679125768429207), ('Nfib', 42.03676948528933), ('Mpped2', 29.51355580956813), ('Nfix', 7.877195898718569), ('Pou3f4', 6.719710580905878), ('Dlx6os1', 15.63797558393063), ('Mafb', 7.345951395352858), ('Abracl', 12.9672878307…	4912
Dlx2	metacluster_184.32	0.224865	4.57729	0	0.948171	motif is annotated for orthologous gene ENSG00000115844 in H. sapiens (identity = 94%)	frozenset({'top50', 'activating', 'mm10_10kbp_up_10kbp_down_full_tx_v10_clust.genes_vs_motifs.rankings'})	[('Dlx6os1', 15.63797558393063), ('Sp9', 8.679125768429207), ('Ccnd2', 25.453928685144135), ('Gad1', 28.69273343303873), ('Smo', 6.673249284389586), ('Tshz1', 23.260543777615027), ('Pbx3', 15.024017896936266)]	263
Dlx2	metacluster_184.5	0.169379	3.14098	0	1	gene is directly annotated	frozenset({'top50', 'activating', 'mm10_10kbp_up_10kbp_down_full_tx_v10_clust.genes_vs_motifs.rankings'})	[('Ccnd2', 25.453928685144135), ('Sox2', 18.881772008865177), ('Tshz1', 23.260543777615027), ('Nfib', 42.03676948528933), ('Gad1', 28.69273343303873), ('Mpped2', 29.51355580956813), ('Sp9', 8.679125768429207), ('Dlx6os1', 15.63797558393063), ('Dlx2', 1.0), ('Nab1', 7.90183547115694), ('Vezf1', 8.122802754734218), ('Eya2', 9.21130771283912), ('Mafb', 7.345951395352858), ('Nt5dc2', 17.3971040327990…	2760
E2f6	tfdimers__MD00396	0.113772	4.55192	2.28e-06	0.843416	motif similar to tfdimers__MD00301 ('M01252_reverse_3_M00087_forward dimer: E2F6 / Ik-2'; q-value = 2.28e-06) which is annotated for orthologous gene ENSG00000169016 in H. sapiens (identity = 84%)	frozenset({'top50', 'activating', 'mm10_10kbp_up_10kbp_down_full_tx_v10_clust.genes_vs_motifs.rankings'})	[('Tmem40', 1.0709672284760874), ('Lpgat1', 1.7236125403652387), ('Ndufs1', 1.0694586629105638), ('1810006J02Rik', 1.308849769837502), ('Agk', 1.066533063767633), ('Casp1', 1.7918391098419644)]	688
Elf1	tfdimers__MD00266	0.101142	3.39823	7.06e-06	0.886914	motif similar to tfdimers__MD00408 ('M01067_forward_6_M00971_forward dimer: Gfi1 / Ets'; q-value = 7.06e-06) which is annotated for orthologous gene ENSG00000120690 in H. sapiens (identity = 88%)	frozenset({'top50', 'activating', 'mm10_10kbp_up_10kbp_down_full_tx_v10_clust.genes_vs_motifs.rankings'})	[('Plxna2', 2.268385818282218), ('Zfhx4', 2.0523785055487203), ('T', 1.7199354961942068), ('Hipk2', 1.6075407531175934), ('Fam131b', 2.034166605405952)]	260
[truncated: 1,840 more rows]
[truncated: 3,029 more columns]
